# Supplementary material for: 3-(4-Hy­droxy­phen­yl)-1,5-bis­(pyridin-2-yl)pentane-1,5-dione
Source: Acta Crystallogr Sect E Struct Rep Online. 2013 Sep 21;69(Pt 10):o1580. doi: 10.1107/S1600536813025518 (PMC3790437; doi:10.1107/S1600536813025518)
Supplement: Supplementary file 1 [file e-69-o1580-sup1.cif]

##############################################################################
#                                                                            #
# This CIF contains the data in a paper accepted for publication in          #
# Acta Crystallographica Section E. It conforms to the requirements of       #
# Notes for Authors for Acta Crystallographica Section E, and has been       #
# peer reviewed under the auspices of the IUCr Commission on Journals.       #
#                                                                            #
# Full details of the Crystallographic Information File format               #
# are given in the paper "The Crystallographic Information File (CIF):       #
# a New Standard Archive File for Crystallography" by S. R. Hall, F. H.      #
# Allen and I. D. Brown [Acta Cryst. (1991), A47, 655-685].                  #
#                                                                            #
# The current version of the core CIF dictionary is obtainable from          #
# ftp://ftp.iucr.org/pub/cif_core.dic.                                       #
#                                                                            #
# Software is freely available for graphical display of the structure(s)     #
# in this CIF. For information consult the CIF software page                 #
# http://www.iucr.org/resources/cif/software.                                #
#                                                                            #
# This file may be used for bona fide research purposes within the           #
# scientific community so long as proper attribution is given to the journal # 
# article from which it was obtained.                                        #
#                                                                            #
##############################################################################
data_I
_database_code_depnum_ccdc_archive 'CCDC 960963'
_audit_creation_method     SHELXL-97
_chemical_name_systematic
;
3-(4-Hydroxyphenyl)-1,5-bis(pyridin-2-yl)pentane-1,5-dione
;
_chemical_name_common     ?
_chemical_formula_moiety     'C21 H18 N2 O3'
_chemical_formula_sum     'C21 H18 N2 O3'
_chemical_formula_iupac     'C21 H18 N2 O3'
_chemical_formula_weight     346.37
_chemical_melting_point     ?
_symmetry_cell_setting     triclinic
_symmetry_space_group_name_H-M     'P -1'
_symmetry_space_group_name_Hall     '-P 1'
loop_
    _symmetry_equiv_pos_as_xyz
    'x, y, z'
    '-x, -y, -z'
_cell_length_a     8.4392(6)
_cell_length_b     10.6683(7)
_cell_length_c     11.0755(8)
_cell_angle_alpha     100.623(6)
_cell_angle_beta     103.867(6)
_cell_angle_gamma     110.550(6)
_cell_volume     866.05(10)
_cell_formula_units_Z     2
_cell_measurement_reflns_used     6339
_cell_measurement_theta_min     3.17
_cell_measurement_theta_max     26.37
_cell_measurement_temperature     298(2)
_exptl_crystal_description     Prism
_exptl_crystal_colour     Colourless
_exptl_crystal_size_max     0.39
_exptl_crystal_size_mid     0.38
_exptl_crystal_size_min     0.22
_exptl_crystal_density_diffrn     1.328
_exptl_crystal_density_meas     ?
_exptl_crystal_density_method     'not measured'
_exptl_crystal_F_000     364
_exptl_absorpt_coefficient_mu     0.090
_exptl_absorpt_correction_type     multi-scan
_exptl_absorpt_process_details
;
(CrysAlis Pro, Agilent, 2012)
;
_exptl_absorpt_correction_T_min     0.8134
_exptl_absorpt_correction_T_max     1.0000
_exptl_special_details     ?
_diffrn_ambient_temperature     298(2)
_diffrn_radiation_type     MoK\a
_diffrn_radiation_wavelength     0.71073
_diffrn_radiation_source     'SuperNova (Mo) X-ray Source'
_diffrn_radiation_monochromator     'mirror'
_diffrn_measurement_device_type
                                   'Agilent SuperNova (Dual, Cu at zero, Atlas)'
_diffrn_measurement_method     '\w scans'
_diffrn_detector_area_resol_mean     0
_diffrn_reflns_number     6339
_diffrn_reflns_av_R_equivalents     0.0174
_diffrn_reflns_av_sigmaI/netI     0.0282
_diffrn_reflns_theta_min     3.17
_diffrn_reflns_theta_max     26.37
_diffrn_reflns_theta_full     26.37
_diffrn_measured_fraction_theta_max     0.998
_diffrn_measured_fraction_theta_full     0.998
_diffrn_reflns_limit_h_min     -10
_diffrn_reflns_limit_h_max     9
_diffrn_reflns_limit_k_min     -13
_diffrn_reflns_limit_k_max     13
_diffrn_reflns_limit_l_min     -13
_diffrn_reflns_limit_l_max     11
_diffrn_standards_number     0
_diffrn_standards_interval_count     0
_diffrn_standards_interval_time     0
_diffrn_standards_decay_%     0
_refine_special_details
;
 Refinement of F^2^ against ALL reflections.  The weighted R-factor wR and
 goodness of fit S are based on F^2^, conventional R-factors R are based
 on F, with F set to zero for negative F^2^. The threshold expression of
 F^2^ > 2sigma(F^2^) is used only for calculating R-factors(gt) etc. and is
 not relevant to the choice of reflections for refinement.  R-factors based
 on F^2^ are statistically about twice as large as those based on F, and R-
 factors based on ALL data will be even larger.
;
_reflns_number_total     3544
_reflns_number_gt     2661
_reflns_threshold_expression     >2sigma(I)
_refine_ls_structure_factor_coef     Fsqd
_refine_ls_matrix_type     full
_refine_ls_R_factor_all     0.0620
_refine_ls_R_factor_gt     0.0425
_refine_ls_wR_factor_gt     0.1029
_refine_ls_wR_factor_ref     0.1186
_refine_ls_goodness_of_fit_ref     1.034
_refine_ls_restrained_S_all     1.034
_refine_ls_number_reflns     3544
_refine_ls_number_parameters     308
_refine_ls_number_restraints     0
_refine_ls_hydrogen_treatment     refall
_refine_ls_weighting_scheme     calc
_refine_ls_weighting_details
         'calc w=1/[\s^2^(Fo^2^)+(0.0498P)^2^+0.1436P] where P=(Fo^2^+2Fc^2^)/3'
_atom_sites_solution_hydrogens     geom
_atom_sites_solution_primary     direct
_atom_sites_solution_secondary     difmap
_refine_ls_shift/su_max     0.000
_refine_ls_shift/su_mean     0.000
_refine_diff_density_max     0.176
_refine_diff_density_min     -0.136
_refine_ls_extinction_method     SHELXL
_refine_ls_extinction_coef     0.018(3)
_refine_ls_extinction_expression
                                  'Fc^*^=kFc[1+0.001xFc^2^\l^3^/sin(2\q)]^-1/4^'
loop_
    _atom_type_symbol
    _atom_type_description
    _atom_type_scat_dispersion_real
    _atom_type_scat_dispersion_imag
    _atom_type_scat_source
    'C' 'C' 0.0033 0.0016
                         'International Tables Vol C Tables 4.2.6.8 and 6.1.1.4'
    'H' 'H' 0.0000 0.0000
                         'International Tables Vol C Tables 4.2.6.8 and 6.1.1.4'
    'N' 'N' 0.0061 0.0033
                         'International Tables Vol C Tables 4.2.6.8 and 6.1.1.4'
    'O' 'O' 0.0106 0.0060
                         'International Tables Vol C Tables 4.2.6.8 and 6.1.1.4'
_computing_data_collection     'CrysAlis PRO (Agilent, 2012)'
_computing_cell_refinement     'CrysAlis PRO (Agilent, 2012)'
_computing_data_reduction     'CrysAlis PRO (Agilent, 2012)'
_computing_structure_solution     'SHELXS-97 (Sheldrick, 2008)'
_computing_structure_refinement     'SHELXL-97 (Sheldrick, 2008)'
_computing_molecular_graphics     'Mercury (Macrae <i>et al.</i>, 2008)'
_computing_publication_material     'SHELXL97 and PLATON (Spek, 2009)'
loop_
    _atom_site_type_symbol
    _atom_site_label
    _atom_site_fract_x
    _atom_site_fract_y
    _atom_site_fract_z
    _atom_site_U_iso_or_equiv
    _atom_site_adp_type
    _atom_site_calc_flag
    _atom_site_refinement_flags
    _atom_site_occupancy
    _atom_site_symmetry_multiplicity
    _atom_site_disorder_assembly
    _atom_site_disorder_group
    O O1 0.71359(19) 0.30614(12) 0.46604(11) 0.0618(4) Uani d . 1 1 . .
    O O2 0.91770(19) 0.78344(12) 0.42074(12) 0.0667(4) Uani d . 1 1 . .
    O O3 0.08708(17) 0.40522(14) 0.08964(13) 0.0592(3) Uani d . 1 1 . .
    H H03A 0.044(3) 0.351(3) 0.003(2) 0.100(8) Uiso d . 1 1 . .
    N N1 0.6613(2) 0.06026(14) 0.18572(13) 0.0603(4) Uani d . 1 1 . .
    N N2 1.06938(19) 0.81798(14) 0.15318(13) 0.0493(4) Uani d . 1 1 . .
    C C1 0.6711(2) 0.10690(15) 0.30835(14) 0.0409(4) Uani d . 1 1 . .
    C C2 0.6203(3) 0.01932(17) 0.38203(17) 0.0545(5) Uani d . 1 1 . .
    H H2A 0.632(2) 0.0607(19) 0.4701(18) 0.060(5) Uiso d . 1 1 . .
    C C3 0.5570(3) -0.12308(18) 0.32835(19) 0.0639(5) Uani d . 1 1 . .
    H H3A 0.524(3) -0.184(2) 0.3782(19) 0.078(6) Uiso d . 1 1 . .
    C C4 0.5449(3) -0.17259(19) 0.20295(19) 0.0680(6) Uani d . 1 1 . .
    H H4A 0.501(3) -0.273(2) 0.159(2) 0.083(6) Uiso d . 1 1 . .
    C C5 0.5963(4) -0.07886(19) 0.1355(2) 0.0791(7) Uani d . 1 1 . .
    H H5A 0.586(3) -0.110(2) 0.044(2) 0.092(7) Uiso d . 1 1 . .
    C C6 0.7379(2) 0.26254(15) 0.36597(14) 0.0414(4) Uani d . 1 1 . .
    C C7 0.8359(2) 0.35918(16) 0.29975(17) 0.0432(4) Uani d . 1 1 . .
    H H7A 0.966(3) 0.3793(18) 0.3406(17) 0.060(5) Uiso d . 1 1 . .
    H H7B 0.798(2) 0.3108(17) 0.2046(16) 0.049(4) Uiso d . 1 1 . .
    C C8 0.8128(2) 0.49738(14) 0.32322(14) 0.0378(3) Uani d . 1 1 . .
    H H8A 0.847(2) 0.5387(15) 0.4188(15) 0.040(4) Uiso d . 1 1 . .
    C C9 0.9371(2) 0.60196(15) 0.27268(16) 0.0409(4) Uani d . 1 1 . .
    H H9B 1.059(2) 0.6076(17) 0.2993(15) 0.052(5) Uiso d . 1 1 . .
    H H9A 0.897(2) 0.5730(17) 0.1737(17) 0.052(5) Uiso d . 1 1 . .
    C C10 0.9588(2) 0.74944(15) 0.32631(15) 0.0426(4) Uani d . 1 1 . .
    C C11 1.0436(2) 0.85928(15) 0.26587(15) 0.0428(4) Uani d . 1 1 . .
    C C12 1.0940(3) 0.99903(18) 0.3296(2) 0.0623(5) Uani d . 1 1 . .
    H H12A 1.072(3) 1.023(2) 0.410(2) 0.075(6) Uiso d . 1 1 . .
    C C13 1.1764(3) 1.0996(2) 0.2766(2) 0.0798(7) Uani d . 1 1 . .
    H H13A 1.215(3) 1.200(3) 0.322(2) 0.108(8) Uiso d . 1 1 . .
    C C14 1.2058(3) 1.0592(2) 0.1633(2) 0.0808(7) Uani d . 1 1 . .
    H H14A 1.263(3) 1.123(3) 0.122(2) 0.100(8) Uiso d . 1 1 . .
    C C15 1.1504(3) 0.9187(2) 0.1043(2) 0.0665(5) Uani d . 1 1 . .
    H H15A 1.167(3) 0.886(2) 0.0226(19) 0.068(6) Uiso d . 1 1 . .
    C C16 0.6193(2) 0.47157(13) 0.26132(13) 0.0352(3) Uani d . 1 1 . .
    C C17 0.5210(2) 0.51095(15) 0.33320(15) 0.0404(4) Uani d . 1 1 . .
    H H17A 0.582(2) 0.5549(16) 0.4262(16) 0.047(4) Uiso d . 1 1 . .
    C C18 0.3451(2) 0.48794(16) 0.27609(15) 0.0439(4) Uani d . 1 1 . .
    H H18A 0.281(2) 0.5150(18) 0.3262(16) 0.055(5) Uiso d . 1 1 . .
    C C19 0.2610(2) 0.42459(15) 0.14348(15) 0.0412(4) Uani d . 1 1 . .
    C C20 0.3557(2) 0.38460(16) 0.06964(15) 0.0431(4) Uani d . 1 1 . .
    H H20A 0.297(2) 0.3412(18) -0.0231(17) 0.056(5) Uiso d . 1 1 . .
    C C21 0.5317(2) 0.40803(15) 0.12846(14) 0.0412(4) Uani d . 1 1 . .
    H H21A 0.598(2) 0.3788(17) 0.0732(16) 0.052(4) Uiso d . 1 1 . .
loop_
    _atom_site_aniso_label
    _atom_site_aniso_U_11
    _atom_site_aniso_U_22
    _atom_site_aniso_U_33
    _atom_site_aniso_U_12
    _atom_site_aniso_U_13
    _atom_site_aniso_U_23
    O1 0.0992(11) 0.0463(6) 0.0503(7) 0.0314(7) 0.0388(7) 0.0165(5)
    O2 0.0913(11) 0.0402(6) 0.0726(8) 0.0205(6) 0.0498(8) 0.0096(6)
    O3 0.0476(8) 0.0696(8) 0.0573(8) 0.0270(6) 0.0158(6) 0.0081(6)
    N1 0.0922(13) 0.0422(8) 0.0493(8) 0.0227(8) 0.0355(8) 0.0142(6)
    N2 0.0491(9) 0.0450(7) 0.0508(8) 0.0142(6) 0.0180(6) 0.0160(6)
    C1 0.0478(10) 0.0381(8) 0.0402(8) 0.0191(7) 0.0162(7) 0.0144(6)
    C2 0.0769(13) 0.0433(9) 0.0463(9) 0.0213(9) 0.0281(9) 0.0168(8)
    C3 0.0923(16) 0.0427(9) 0.0621(11) 0.0231(10) 0.0357(11) 0.0241(9)
    C4 0.0978(17) 0.0371(9) 0.0669(12) 0.0208(10) 0.0369(11) 0.0125(9)
    C5 0.132(2) 0.0432(10) 0.0587(12) 0.0238(11) 0.0485(13) 0.0097(9)
    C6 0.0495(10) 0.0409(8) 0.0380(8) 0.0218(7) 0.0156(7) 0.0135(7)
    C7 0.0499(11) 0.0369(8) 0.0492(9) 0.0206(7) 0.0211(8) 0.0152(7)
    C8 0.0438(9) 0.0325(7) 0.0377(8) 0.0152(6) 0.0161(7) 0.0093(6)
    C9 0.0419(10) 0.0329(7) 0.0491(9) 0.0140(7) 0.0199(7) 0.0108(7)
    C10 0.0423(9) 0.0346(7) 0.0472(8) 0.0126(7) 0.0172(7) 0.0075(7)
    C11 0.0404(9) 0.0348(7) 0.0496(9) 0.0133(7) 0.0132(7) 0.0110(7)
    C12 0.0771(14) 0.0387(9) 0.0689(12) 0.0200(9) 0.0284(11) 0.0131(9)
    C13 0.1020(18) 0.0371(10) 0.0973(16) 0.0189(11) 0.0391(14) 0.0247(11)
    C14 0.0974(18) 0.0550(12) 0.0934(16) 0.0188(11) 0.0427(14) 0.0405(12)
    C15 0.0765(15) 0.0599(11) 0.0652(12) 0.0200(10) 0.0317(11) 0.0285(10)
    C16 0.0438(9) 0.0261(6) 0.0379(7) 0.0128(6) 0.0182(6) 0.0112(6)
    C17 0.0494(10) 0.0371(7) 0.0351(8) 0.0163(7) 0.0183(7) 0.0092(6)
    C18 0.0475(10) 0.0432(8) 0.0465(9) 0.0205(7) 0.0246(8) 0.0102(7)
    C19 0.0417(9) 0.0358(7) 0.0475(8) 0.0154(7) 0.0174(7) 0.0133(7)
    C20 0.0466(10) 0.0410(8) 0.0366(8) 0.0135(7) 0.0153(7) 0.0071(7)
    C21 0.0464(10) 0.0385(8) 0.0405(8) 0.0164(7) 0.0222(7) 0.0078(6)
_geom_special_details
;
 All esds (except the esd in the dihedral angle between two l.s. planes)
 are estimated using the full covariance matrix.  The cell esds are taken
 into account individually in the estimation of esds in distances, angles
 and torsion angles; correlations between esds in cell parameters are only
 used when they are defined by crystal symmetry.  An approximate (isotropic)
 treatment of cell esds is used for estimating esds involving l.s. planes.
;
loop_
    _geom_bond_atom_site_label_1
    _geom_bond_atom_site_label_2
    _geom_bond_site_symmetry_2
    _geom_bond_distance
    _geom_bond_publ_flag
    O1 C6 . 1.2135(17) ?
    O2 C10 . 1.2114(18) ?
    O3 C19 . 1.3689(19) ?
    O3 H03A . 0.93(2) ?
    N1 C1 . 1.3295(19) ?
    N1 C5 . 1.338(2) ?
    N2 C15 . 1.339(2) ?
    N2 C11 . 1.340(2) ?
    C1 C2 . 1.375(2) ?
    C1 C6 . 1.504(2) ?
    C2 C3 . 1.375(2) ?
    C2 H2A . 0.960(18) ?
    C3 C4 . 1.357(3) ?
    C3 H3A . 0.94(2) ?
    C4 C5 . 1.368(3) ?
    C4 H4A . 0.99(2) ?
    C5 H5A . 0.99(2) ?
    C6 C7 . 1.502(2) ?
    C7 C8 . 1.538(2) ?
    C7 H7A . 1.006(19) ?
    C7 H7B . 1.001(16) ?
    C8 C16 . 1.513(2) ?
    C8 C9 . 1.532(2) ?
    C8 H8A . 0.996(15) ?
    C9 C10 . 1.504(2) ?
    C9 H9B . 0.975(18) ?
    C9 H9A . 1.017(17) ?
    C10 C11 . 1.504(2) ?
    C11 C12 . 1.387(2) ?
    C12 C13 . 1.372(3) ?
    C12 H12A . 0.96(2) ?
    C13 C14 . 1.360(3) ?
    C13 H13A . 0.99(3) ?
    C14 C15 . 1.376(3) ?
    C14 H14A . 0.95(3) ?
    C15 H15A . 0.966(19) ?
    C16 C21 . 1.389(2) ?
    C16 C17 . 1.391(2) ?
    C17 C18 . 1.378(2) ?
    C17 H17A . 0.971(16) ?
    C18 C19 . 1.384(2) ?
    C18 H18A . 0.938(18) ?
    C19 C20 . 1.384(2) ?
    C20 C21 . 1.381(2) ?
    C20 H20A . 0.967(17) ?
    C21 H21A . 0.998(17) ?
loop_
    _geom_angle_atom_site_label_1
    _geom_angle_atom_site_label_2
    _geom_angle_atom_site_label_3
    _geom_angle_site_symmetry_1
    _geom_angle_site_symmetry_3
    _geom_angle
    _geom_angle_publ_flag
    C19 O3 H03A . . 109.1(15) ?
    C1 N1 C5 . . 116.28(15) ?
    C15 N2 C11 . . 116.90(15) ?
    N1 C1 C2 . . 122.88(14) ?
    N1 C1 C6 . . 117.47(13) ?
    C2 C1 C6 . . 119.64(14) ?
    C1 C2 C3 . . 119.43(16) ?
    C1 C2 H2A . . 118.1(11) ?
    C3 C2 H2A . . 122.4(11) ?
    C4 C3 C2 . . 118.47(17) ?
    C4 C3 H3A . . 121.3(12) ?
    C2 C3 H3A . . 120.2(12) ?
    C3 C4 C5 . . 118.65(17) ?
    C3 C4 H4A . . 122.3(12) ?
    C5 C4 H4A . . 119.1(12) ?
    N1 C5 C4 . . 124.27(18) ?
    N1 C5 H5A . . 114.4(13) ?
    C4 C5 H5A . . 121.3(13) ?
    O1 C6 C7 . . 122.05(14) ?
    O1 C6 C1 . . 118.79(14) ?
    C7 C6 C1 . . 119.14(13) ?
    C6 C7 C8 . . 112.24(13) ?
    C6 C7 H7A . . 104.7(10) ?
    C8 C7 H7A . . 109.3(10) ?
    C6 C7 H7B . . 110.5(9) ?
    C8 C7 H7B . . 111.5(9) ?
    H7A C7 H7B . . 108.3(14) ?
    C16 C8 C9 . . 110.96(12) ?
    C16 C8 C7 . . 110.90(12) ?
    C9 C8 C7 . . 110.75(12) ?
    C16 C8 H8A . . 107.9(9) ?
    C9 C8 H8A . . 108.1(9) ?
    C7 C8 H8A . . 108.1(8) ?
    C10 C9 C8 . . 112.42(13) ?
    C10 C9 H9B . . 104.4(10) ?
    C8 C9 H9B . . 112.2(10) ?
    C10 C9 H9A . . 110.8(9) ?
    C8 C9 H9A . . 111.9(10) ?
    H9B C9 H9A . . 104.6(13) ?
    O2 C10 C9 . . 121.67(14) ?
    O2 C10 C11 . . 119.15(13) ?
    C9 C10 C11 . . 119.08(13) ?
    N2 C11 C12 . . 122.63(15) ?
    N2 C11 C10 . . 118.46(13) ?
    C12 C11 C10 . . 118.91(15) ?
    C13 C12 C11 . . 119.0(2) ?
    C13 C12 H12A . . 121.8(12) ?
    C11 C12 H12A . . 119.2(12) ?
    C14 C13 C12 . . 118.97(19) ?
    C14 C13 H13A . . 121.0(15) ?
    C12 C13 H13A . . 120.0(15) ?
    C13 C14 C15 . . 119.1(2) ?
    C13 C14 H14A . . 123.3(14) ?
    C15 C14 H14A . . 117.6(15) ?
    N2 C15 C14 . . 123.4(2) ?
    N2 C15 H15A . . 115.5(12) ?
    C14 C15 H15A . . 121.1(12) ?
    C21 C16 C17 . . 116.72(14) ?
    C21 C16 C8 . . 121.07(13) ?
    C17 C16 C8 . . 122.21(13) ?
    C18 C17 C16 . . 121.93(14) ?
    C18 C17 H17A . . 121.3(9) ?
    C16 C17 H17A . . 116.7(10) ?
    C17 C18 C19 . . 120.22(15) ?
    C17 C18 H18A . . 120.7(10) ?
    C19 C18 H18A . . 119.0(11) ?
    O3 C19 C20 . . 122.26(14) ?
    O3 C19 C18 . . 118.70(14) ?
    C20 C19 C18 . . 119.04(15) ?
    C21 C20 C19 . . 119.99(14) ?
    C21 C20 H20A . . 121.1(10) ?
    C19 C20 H20A . . 118.9(10) ?
    C20 C21 C16 . . 122.10(14) ?
    C20 C21 H21A . . 118.6(9) ?
    C16 C21 H21A . . 119.3(10) ?
loop_
    _geom_torsion_atom_site_label_1
    _geom_torsion_atom_site_label_2
    _geom_torsion_atom_site_label_3
    _geom_torsion_atom_site_label_4
    _geom_torsion_site_symmetry_1
    _geom_torsion_site_symmetry_2
    _geom_torsion_site_symmetry_3
    _geom_torsion_site_symmetry_4
    _geom_torsion
    _geom_torsion_publ_flag
    C5 N1 C1 C2 . . . . 0.8(3) ?
    C5 N1 C1 C6 . . . . -178.05(18) ?
    N1 C1 C2 C3 . . . . 0.3(3) ?
    C6 C1 C2 C3 . . . . 179.14(17) ?
    C1 C2 C3 C4 . . . . -0.7(3) ?
    C2 C3 C4 C5 . . . . 0.1(3) ?
    C1 N1 C5 C4 . . . . -1.6(4) ?
    C3 C4 C5 N1 . . . . 1.1(4) ?
    N1 C1 C6 O1 . . . . 164.80(16) ?
    C2 C1 C6 O1 . . . . -14.1(2) ?
    N1 C1 C6 C7 . . . . -16.5(2) ?
    C2 C1 C6 C7 . . . . 164.56(16) ?
    O1 C6 C7 C8 . . . . -30.0(2) ?
    C1 C6 C7 C8 . . . . 151.38(14) ?
    C6 C7 C8 C16 . . . . -65.15(17) ?
    C6 C7 C8 C9 . . . . 171.20(13) ?
    C16 C8 C9 C10 . . . . 72.76(16) ?
    C7 C8 C9 C10 . . . . -163.62(14) ?
    C8 C9 C10 O2 . . . . 16.4(2) ?
    C8 C9 C10 C11 . . . . -167.22(13) ?
    C15 N2 C11 C12 . . . . 1.2(3) ?
    C15 N2 C11 C10 . . . . -177.89(16) ?
    O2 C10 C11 N2 . . . . -172.47(15) ?
    C9 C10 C11 N2 . . . . 11.1(2) ?
    O2 C10 C11 C12 . . . . 8.4(3) ?
    C9 C10 C11 C12 . . . . -168.07(16) ?
    N2 C11 C12 C13 . . . . -1.1(3) ?
    C10 C11 C12 C13 . . . . 178.02(18) ?
    C11 C12 C13 C14 . . . . 0.1(4) ?
    C12 C13 C14 C15 . . . . 0.7(4) ?
    C11 N2 C15 C14 . . . . -0.4(3) ?
    C13 C14 C15 N2 . . . . -0.6(4) ?
    C9 C8 C16 C21 . . . . 64.71(16) ?
    C7 C8 C16 C21 . . . . -58.83(17) ?
    C9 C8 C16 C17 . . . . -114.63(14) ?
    C7 C8 C16 C17 . . . . 121.83(14) ?
    C21 C16 C17 C18 . . . . 0.2(2) ?
    C8 C16 C17 C18 . . . . 179.58(13) ?
    C16 C17 C18 C19 . . . . -0.3(2) ?
    C17 C18 C19 O3 . . . . -179.03(13) ?
    C17 C18 C19 C20 . . . . 0.2(2) ?
    O3 C19 C20 C21 . . . . 179.21(13) ?
    C18 C19 C20 C21 . . . . 0.0(2) ?
    C19 C20 C21 C16 . . . . -0.1(2) ?
    C17 C16 C21 C20 . . . . 0.0(2) ?
    C8 C16 C21 C20 . . . . -179.38(13) ?
loop_
    _geom_hbond_atom_site_label_D
    _geom_hbond_atom_site_label_H
    _geom_hbond_atom_site_label_A
    _geom_hbond_site_symmetry_A
    _geom_hbond_distance_DH
    _geom_hbond_distance_HA
    _geom_hbond_distance_DA
    _geom_hbond_angle_DHA
    O3 H03A N2 2_665 0.93(2) 2.00(2) 2.8940(19) 160(2)
    C12 H12A O2 2_776 0.96(2) 2.48(2) 3.312(3) 145(2)
    C4a H4a Cg3 1_545 0.99(2) 0.98(2) 3.825(2) 144.1(16)
data_C21H18N2O3
_journal_date_recd_electronic     2013-08-08
_journal_date_accepted     2013-09-13
_journal_name_full     'Acta Crystallographica, Section E'
_journal_year     2013
_journal_volume     69
_journal_issue     10
_journal_page_first     o1580
_journal_page_last     o1580
_journal_paper_category     QO
_journal_paper_doi     10.1107/S1600536813025518
_journal_coeditor_code     LD2113
_publ_contact_author_name     'Dr. Zhen Ma'
_publ_contact_author_address
;
     School of Chemistry and Chemical Engeneering
     Guangxi University
     Guangxi 530004
     People's Republic of China
;
_publ_contact_author_email     'mzmz2009@sohu.com'
_publ_contact_author_fax     '+86-771-3231552'
_publ_contact_author_phone     '+86-771-3231552'
_publ_section_title
;
3-(4-Hydroxyphenyl)-1,5-bis(pyridin-2-yl)pentane-1,5-dione
;
loop_
    _publ_author_name
    _publ_author_address
    'Lixia Pan'
;
State Key Laboratory of Non-Food Biomass and Enzyme Technology,
National Engineering Research Center for Non-Food Biorefinery,
Guangxi Key Laboratory of Biorefinery,
Guangxi Academy of Sciences, Nanning, Guangxi 530007,
People's Republic of China
;
    'Huaduan Shi'
;
School of Chemistry and Chemical Engeneering,
Guangxi University,
Nanning, Guangxi 530004
People's Republic of China
;
    'Zhen Ma'
;
School of Chemistry and Chemical Engeneering,
Guangxi University,
Nanning, Guangxi 530004
People's Republic of China
;
_iucr_refine_instructions_details
;
TITL D in P1                          P-1
CELL  0.71073    8.4392   10.6683   11.0755   100.623   103.867   110.550
ZERR 2           0.0006    0.0007    0.0008     0.006     0.006     0.006
LATT   1
SFAC  C   2.31000  20.84392   1.02000  10.20751   1.58860   0.56870   0.86500 =
         51.65125   0.21560   0.00330   0.00160    11.500   0.68000  12.01000
SFAC  H   0.49300  10.51091   0.32291  26.12573   0.14019   3.14236   0.04081 =
         57.79977   0.00304   0.00000   0.00000     0.624   0.35000   1.00800
SFAC  N  12.21261   0.00570   3.13220   9.89331   2.01250  28.99754   1.16630 =
          0.58260 -11.52901   0.00610   0.00330    19.600   0.68000  14.01000
SFAC  O   3.04850  13.27711   2.28680   5.70111   1.54630   0.32390   0.86700 =
         32.90894   0.25080   0.01060   0.00600    32.500   0.68000  16.00000
UNIT    42  36  4  6
L.S. 9
ACTA
CONF
HTAB
BOND $H
PLAN  3
WGHT    0.049800    0.143600
EXTI    0.018395
FVAR       0.23874
REM  D in P1                          P-1
REM R1 =  0.0439 for   2661 Fo > 4sig(Fo)  and  0.0634 for all   3544 data
REM    236 parameters refined using      0 restraints
END
;
