# Supplementary material for: 3-(4-Hy­droxy­phen­yl)-1,5-bis­(pyridin-2-yl)pentane-1,5-dione
Source: Acta Crystallogr Sect E Struct Rep Online. 2013 Sep 21;69(Pt 10):o1580. doi: 10.1107/S1600536813025518 (PMC3790437; doi:10.1107/S1600536813025518)
Supplement: Supplementary file 2 [file e-69-o1580-Isup2.hkl]

# 
# h,k,l, Fc-squared, Fo-squared, sigma(Fo-squared) and status flag 
# 
data_I
_shelx_title ' D in P1                          P-1' 
_shelx_refln_list_code          4 
_shelx_F_calc_maximum      150.54 
_exptl_crystal_F_000       363.94 
_reflns_d_resolution_high  0.8000 
 
loop_ 
 _symmetry_equiv_pos_as_xyz 
 'x, y, z' 
 '-x, -y, -z' 
 
_cell_length_a     8.4392 
_cell_length_b    10.6683 
_cell_length_c    11.0755 
_cell_angle_alpha 100.623 
_cell_angle_beta  103.867 
_cell_angle_gamma 110.550 
 
_shelx_F_squared_multiplier     1.000 
 
loop_ 
 _refln_index_h 
 _refln_index_k 
 _refln_index_l 
 _refln_F_squared_calc 
 _refln_F_squared_meas 
 _refln_F_squared_sigma 
 _refln_observed_status 
   2   0   0      124.51      119.12      3.02 o 
   3   0   0       72.65       88.95     11.28 o 
   4   0   0      131.40      142.63      4.62 o 
   5   0   0       89.92       97.82      4.26 o 
   6   0   0        4.42        7.10      1.60 o 
   7   0   0       96.21       90.88      6.57 o 
   8   0   0       10.72       13.48      3.02 o 
   9   0   0       16.77       19.70      3.73 o 
  -9   1   0        2.50        2.31      1.24 o 
  -8   1   0       21.73       18.81      3.37 o 
  -7   1   0        3.66        1.42      0.89 o 
  -6   1   0        6.82        8.52      1.77 o 
  -5   1   0      130.78      122.71      4.97 o 
  -4   1   0      169.78      144.46      4.80 o 
  -3   1   0      874.19      804.72     10.22 o 
  -2   1   0       90.67      102.36      3.02 o 
   1   1   0      235.25      264.82      3.74 o 
   2   1   0       48.40       50.78      2.13 o 
   3   1   0      353.75      360.34      7.12 o 
   4   1   0       23.15       23.96      2.13 o 
   5   1   0        0.05       -0.14      0.35 o 
   6   1   0        9.07       10.82      2.13 o 
   7   1   0       19.75       18.28      3.02 o 
   8   1   0        0.00        1.60      1.06 o 
  -9   2   0        1.72        2.66      1.42 o 
  -8   2   0       22.20       21.12      3.37 o 
  -7   2   0       18.42       19.16      3.02 o 
  -6   2   0        0.16        0.89      0.71 o 
  -5   2   0      114.75      108.50      4.79 o 
  -4   2   0     4589.63     4696.58     66.59 o 
  -3   2   0      466.15      480.82      8.39 o 
  -2   2   0      568.18      512.19      5.37 o 
  -1   2   0     1944.37     1920.78      7.87 o 
   0   2   0     2639.77     2587.55     11.59 o 
   1   2   0      714.55      694.19      7.35 o 
   2   2   0        1.34        0.71      0.35 o 
   3   2   0       18.55       14.73      1.42 o 
   4   2   0      194.66      209.63      4.70 o 
   5   2   0       11.99       13.48      2.13 o 
   6   2   0      125.03      139.36      7.28 o 
   7   2   0       19.72       17.57      3.02 o 
   8   2   0        0.13       -0.18      0.89 o 
 -10   3   0        3.98        4.97      1.95 o 
  -9   3   0        3.18        3.90      1.77 o 
  -8   3   0        0.79        0.89      0.89 o 
  -7   3   0       24.22       31.94      3.90 o 
  -6   3   0       19.58       21.47      2.84 o 
  -5   3   0      113.91      107.07      3.93 o 
  -4   3   0       45.71       39.05      2.84 o 
  -3   3   0       22.85       24.29      1.15 o 
  -2   3   0      633.28      591.14      3.97 o 
  -1   3   0     1014.84      966.46      5.19 o 
   0   3   0      385.47      379.45      4.28 o 
   1   3   0       73.58       59.40      1.76 o 
   2   3   0      455.94      448.07     12.83 o 
   3   3   0      189.20      204.32      5.86 o 
   4   3   0        5.48        4.79      0.81 o 
   5   3   0       47.08       55.01      4.08 o 
   6   3   0        0.02       -0.18      0.89 o 
   7   3   0       61.08       65.84      5.86 o 
   8   3   0        5.91       10.11      2.48 o 
 -10   4   0        6.22        5.68      2.13 o 
  -9   4   0        1.72        1.42      1.24 o 
  -8   4   0       32.80       34.43      4.26 o 
  -7   4   0        0.00        0.10      0.44 o 
  -6   4   0       49.12       52.25      2.36 o 
  -5   4   0       17.37       23.63      1.38 o 
  -4   4   0      149.90      171.13      3.42 o 
  -3   4   0       77.66       74.29      1.72 o 
  -2   4   0       24.17       24.18      0.87 o 
  -1   4   0     1203.71     1146.81      5.75 o 
   0   4   0       61.96       62.93      1.57 o 
   1   4   0      434.08      442.94      5.47 o 
   2   4   0       54.14       51.30      3.02 o 
   3   4   0        0.83        0.67      0.30 o 
   4   4   0       74.30       73.66      4.26 o 
   5   4   0        0.06        0.53      0.71 o 
   6   4   0       20.60       18.63      2.84 o 
   7   4   0        2.72        3.37      1.77 o 
 -10   5   0        0.01        1.06      1.24 o 
  -9   5   0        2.56       -0.18      1.06 o 
  -8   5   0        5.19        4.44      1.60 o 
  -7   5   0        3.11        1.88      0.48 o 
  -6   5   0      178.06      178.68      8.35 o 
  -5   5   0       15.47       16.90      1.49 o 
  -4   5   0        5.67        5.88      0.55 o 
  -3   5   0       31.51       34.68      1.22 o 
  -2   5   0     4286.48     4286.92     13.03 o 
  -1   5   0      981.71     1013.48      6.02 o 
   0   5   0        3.55        7.73      0.64 o 
   1   5   0      335.15      349.98      4.47 o 
   2   5   0        0.85        4.97      1.06 o 
   3   5   0        0.22        0.18      0.38 o 
   4   5   0       39.40       45.07      3.55 o 
   5   5   0       96.36      103.66      6.04 o 
   6   5   0       86.48       91.05      6.39 o 
 -10   6   0        4.74        0.53      1.60 o 
  -9   6   0        1.87        5.15      2.31 o 
  -8   6   0        2.60        2.81      0.78 o 
  -7   6   0       17.17       15.79      1.57 o 
  -6   6   0      114.87      106.52      6.57 o 
  -5   6   0       75.98       75.67      2.64 o 
  -4   6   0      224.72      203.83      3.39 o 
  -3   6   0       11.86       19.79      1.36 o 
  -2   6   0       75.87       81.53      1.92 o 
  -1   6   0        2.63        5.02      0.87 o 
   0   6   0       65.18       73.17      2.68 o 
   1   6   0      138.63      132.06      3.77 o 
   2   6   0        3.12        3.02      0.63 o 
   3   6   0       10.34        9.76      1.60 o 
   4   6   0       85.57       86.79      5.15 o 
   5   6   0        0.07        0.00      0.89 o 
   6   6   0        0.84        1.24      1.06 o 
 -10   7   0        2.56        4.61      1.95 o 
  -9   7   0        4.33        3.02      1.42 o 
  -8   7   0        0.00       -0.55      0.62 o 
  -7   7   0       56.45       58.21      5.32 o 
  -6   7   0      584.11      581.68     15.49 o 
  -5   7   0       98.75       93.52      2.95 o 
  -4   7   0        0.21        0.13      0.28 o 
  -3   7   0       57.23       61.27      2.07 o 
  -2   7   0        4.37        7.38      0.70 o 
  -1   7   0       88.77       79.98      2.85 o 
   0   7   0       51.64       51.32      2.43 o 
   1   7   0       75.47       75.43      2.46 o 
   2   7   0       36.56       37.77      2.25 o 
   3   7   0      133.21      132.26      5.86 o 
   4   7   0      104.75      105.08      5.86 o 
   5   7   0        4.32        3.55      1.24 o 
  -9   8   0       10.35       11.06      1.61 o 
  -8   8   0        0.78        1.77      1.24 o 
  -7   8   0       37.72       41.70      4.61 o 
  -6   8   0       44.31       47.91      4.61 o 
  -5   8   0        3.72        4.91      0.77 o 
  -4   8   0        6.26        7.00      0.69 o 
  -3   8   0        1.37        1.08      0.32 o 
  -2   8   0       76.14       77.24      2.12 o 
  -1   8   0        9.28        8.43      1.15 o 
   0   8   0       68.27       68.78      2.36 o 
   1   8   0        2.64        3.48      0.75 o 
   2   8   0       12.11       11.78      1.31 o 
   3   8   0        1.40        2.31      0.75 o 
   4   8   0        2.97        3.73      1.24 o 
  -9   9   0        4.25        3.39      1.60 o 
  -8   9   0        7.11        0.89      1.06 o 
  -7   9   0      143.00      140.79      8.52 o 
  -6   9   0       66.22       73.12      5.86 o 
  -5   9   0        0.12        0.29      0.80 o 
  -4   9   0        0.11        0.03      0.41 o 
  -3   9   0        6.61        9.07      0.81 o 
  -2   9   0       16.73       17.01      1.20 o 
  -1   9   0        0.18        0.44      0.38 o 
   0   9   0       54.30       55.99      2.64 o 
   1   9   0       51.39       49.45      2.64 o 
   2   9   0        0.00        0.13      0.43 o 
   3   9   0        0.20       -0.27      1.69 o 
  -9  10   0        0.40        0.06      0.55 o 
  -8  10   0        0.24       -0.18      0.71 o 
  -7  10   0       96.79      108.45      7.63 o 
  -6  10   0        0.62       -0.10      0.71 o 
  -5  10   0       24.46       22.67      1.92 o 
  -4  10   0        3.40        1.30      0.62 o 
  -3  10   0       10.72        8.24      0.88 o 
  -2  10   0       61.04       58.43      2.75 o 
  -1  10   0        2.28        2.81      0.71 o 
   0  10   0       83.67       91.68      3.58 o 
   1  10   0        9.36       10.30      1.31 o 
   2  10   0       10.61       12.94      1.56 o 
  -8  11   0        0.56       -0.53      1.24 o 
  -7  11   0       26.75       25.20      3.90 o 
  -6  11   0        1.45        0.77      1.42 o 
  -5  11   0        2.15        1.79      0.68 o 
  -4  11   0       16.49       18.24      1.70 o 
  -3  11   0        0.23        0.80      0.50 o 
  -2  11   0        3.61        2.95      0.68 o 
  -1  11   0        0.58        0.68      0.43 o 
   0  11   0        3.95        2.39      1.24 o 
   1  11   0        0.65        0.53      0.71 o 
  -7  12   0        0.84        3.19      1.60 o 
  -6  12   0        2.84        1.77      1.06 o 
  -5  12   0        0.03        0.53      0.80 o 
  -4  12   0        0.04       -0.59      0.59 o 
  -3  12   0       39.43       38.52      2.43 o 
  -2  12   0        0.65        0.38      0.98 o 
  -1  12   0        0.46        0.71      0.53 o 
  -5  13   0        0.26        0.89      1.24 o 
  -4  13   0        6.11        1.60      0.89 o 
   3 -13   1        3.91        3.98      0.93 o 
   4 -13   1        0.28        0.18      0.50 o 
   5 -13   1        8.78        8.47      1.42 o 
   0 -12   1       12.35       16.26      1.69 o 
   1 -12   1        4.29        5.68      0.93 o 
   2 -12   1        0.31        0.44      0.98 o 
   3 -12   1        5.76        4.15      0.81 o 
   4 -12   1        0.27        2.00      0.68 o 
   5 -12   1        0.59        0.25      0.43 o 
   6 -12   1        1.75        1.83      1.69 o 
   7 -12   1       36.22       34.60      4.44 o 
  -1 -11   1        2.24        1.24      0.55 o 
   0 -11   1       14.54       16.10      1.86 o 
   1 -11   1        0.29        0.53      0.43 o 
   2 -11   1       23.56       24.40      1.88 o 
   3 -11   1        6.23        5.15      0.88 o 
   4 -11   1        3.78        3.03      0.75 o 
   5 -11   1        1.80        2.02      0.59 o 
   6 -11   1       42.26       42.96      2.93 o 
   7 -11   1        4.64        5.68      1.95 o 
   8 -11   1        1.45        3.37      1.60 o 
  -3 -10   1        0.22        0.05      0.43 o 
  -2 -10   1       12.27       17.84      1.74 o 
  -1 -10   1        0.52        0.26      0.71 o 
   0 -10   1        7.09        7.70      1.00 o 
   1 -10   1        7.27        9.57      1.11 o 
   2 -10   1       24.04       22.95      1.69 o 
   3 -10   1       44.34       48.92      2.57 o 
   4 -10   1       21.32       16.16      1.62 o 
   5 -10   1        1.14        1.51      0.63 o 
   6 -10   1        9.21        9.73      1.41 o 
   7 -10   1       11.08       11.36      2.48 o 
   8 -10   1        0.00        0.35      0.89 o 
   9 -10   1        1.58       -0.35      0.89 o 
  -4  -9   1       12.28       13.08      1.79 o 
  -3  -9   1        5.28        5.62      1.11 o 
  -2  -9   1       10.93       12.84      2.04 o 
  -1  -9   1        0.18        0.03      0.43 o 
   0  -9   1       45.19       44.51      1.96 o 
   1  -9   1       27.05       31.57      1.64 o 
   2  -9   1       56.79       53.54      2.05 o 
   3  -9   1        5.37        6.13      0.66 o 
   4  -9   1        5.76        3.26      0.81 o 
   5  -9   1        2.47        3.60      1.15 o 
   6  -9   1       21.49       23.65      2.12 o 
   7  -9   1        4.70        3.02      1.42 o 
   8  -9   1        1.24        0.35      0.89 o 
   9  -9   1        5.00        5.86      2.13 o 
  -5  -8   1       20.14       20.41      3.02 o 
  -4  -8   1        4.83        4.16      1.06 o 
  -3  -8   1        0.37        0.00      0.46 o 
  -2  -8   1       78.44       83.54      3.41 o 
  -1  -8   1      210.08      202.29      4.12 o 
   0  -8   1      209.05      192.61      5.42 o 
   1  -8   1       32.57       24.86      1.74 o 
   2  -8   1       80.89       70.36      2.42 o 
   3  -8   1        0.33        0.27      0.33 o 
   4  -8   1        8.92        9.29      0.91 o 
   5  -8   1        1.37        0.81      0.44 o 
   6  -8   1        6.10        4.72      0.98 o 
   7  -8   1        2.58        0.53      0.89 o 
   8  -8   1       42.46       50.22      5.32 o 
   9  -8   1        5.25        5.68      1.95 o 
  -5  -7   1        4.11        2.84      1.24 o 
  -4  -7   1       14.55       12.07      1.95 o 
  -3  -7   1       21.94       23.60      2.48 o 
  -2  -7   1       97.69       97.23      2.88 o 
  -1  -7   1      102.35      100.63      5.24 o 
   0  -7   1        3.77        1.14      0.71 o 
   1  -7   1        0.98        0.18      0.26 o 
   2  -7   1        5.82        3.89      0.46 o 
   3  -7   1       40.43       39.37      1.71 o 
   4  -7   1      152.21      148.75      3.07 o 
   5  -7   1       29.67       31.58      1.77 o 
   6  -7   1       23.51       23.07      3.19 o 
   7  -7   1        4.26        3.19      1.24 o 
   8  -7   1        0.13       -0.12      0.80 o 
   9  -7   1        1.31        3.55      1.60 o 
  -6  -6   1        1.27       -0.89      1.06 o 
  -5  -6   1       66.35       62.83      4.79 o 
  -4  -6   1      430.59      427.42     11.20 o 
  -3  -6   1       26.35       28.91      1.88 o 
  -2  -6   1       33.60       31.59      2.66 o 
  -1  -6   1        9.38        8.51      0.72 o 
   0  -6   1      313.18      306.70      4.07 o 
   1  -6   1        0.00       -0.02      0.19 o 
   2  -6   1      100.48      100.71      2.14 o 
   3  -6   1       66.80       71.00      1.88 o 
   4  -6   1      767.51      768.12      6.66 o 
   5  -6   1       48.52       50.06      1.82 o 
   6  -6   1        7.92        7.63      1.77 o 
   7  -6   1        0.84        0.00      0.89 o 
   8  -6   1        1.88        1.26      0.55 o 
   9  -6   1        0.09        0.71      1.24 o 
  10  -6   1       10.45       12.77      3.19 o 
  -7  -5   1        3.56        5.68      1.95 o 
  -6  -5   1        6.64        8.34      1.95 o 
  -5  -5   1       16.44       12.78      2.13 o 
  -4  -5   1      111.01      121.96      5.68 o 
  -3  -5   1      103.52      102.03      3.20 o 
  -2  -5   1       74.89       80.41      3.73 o 
  -1  -5   1      113.94      107.78      2.33 o 
   0  -5   1     1202.97     1164.05      8.28 o 
   1  -5   1     1101.35     1118.08      6.34 o 
   2  -5   1       29.23       31.50      1.18 o 
   3  -5   1       80.98       73.09      1.87 o 
   4  -5   1        7.89        8.34      0.67 o 
   5  -5   1       30.24       31.88      1.66 o 
   6  -5   1       19.37       18.63      2.66 o 
   7  -5   1       40.96       38.95      2.15 o 
   8  -5   1        7.60        3.02      1.42 o 
   9  -5   1        0.81        0.89      0.89 o 
  10  -5   1        0.63       -1.60      1.60 o 
  -7  -4   1        0.03        0.35      0.89 o 
  -6  -4   1        9.30        7.27      1.60 o 
  -5  -4   1       27.55       24.67      2.84 o 
  -4  -4   1        1.52        1.72      0.43 o 
  -3  -4   1        2.36        2.28      1.33 o 
  -2  -4   1       26.66       23.00      1.25 o 
  -1  -4   1       82.07       71.82      1.94 o 
   0  -4   1      323.48      308.03      3.24 o 
   1  -4   1      934.12      951.96      5.28 o 
   2  -4   1        8.65        9.72      0.57 o 
   3  -4   1        4.81        3.20      0.35 o 
   4  -4   1       94.43       85.96      2.41 o 
   5  -4   1      189.06      210.37      4.15 o 
   6  -4   1      179.10      171.13      3.88 o 
   7  -4   1        0.53       -0.18      0.89 o 
   8  -4   1        6.52        4.79      1.77 o 
   9  -4   1        3.29        2.13      1.24 o 
  -8  -3   1        1.25       -0.89      1.06 o 
  -7  -3   1       14.02       17.57      3.02 o 
  -6  -3   1        1.90        3.19      1.24 o 
  -5  -3   1        0.43       -0.35      0.89 o 
  -4  -3   1      609.06      609.53      7.98 o 
  -3  -3   1       55.19       51.12      2.84 o 
  -2  -3   1      163.31      173.90      3.08 o 
  -1  -3   1      331.86      348.27      3.59 o 
   0  -3   1     1742.51     1722.03     11.66 o 
   1  -3   1       86.47       74.14      1.47 o 
   2  -3   1       82.59       76.97      1.70 o 
   3  -3   1      109.13      109.14      2.35 o 
   4  -3   1      466.47      446.42      6.64 o 
   5  -3   1        0.11        0.74      0.43 o 
   6  -3   1      452.42      447.07     12.63 o 
   7  -3   1       58.50       56.61      5.15 o 
   8  -3   1        1.43        1.60      1.24 o 
   9  -3   1        4.81        4.44      1.77 o 
  -8  -2   1        0.17        0.53      1.06 o 
  -7  -2   1        9.33       11.36      2.31 o 
  -6  -2   1        6.09        6.39      1.60 o 
  -5  -2   1        0.02        0.56      0.43 o 
  -4  -2   1      496.31      511.76      7.92 o 
  -3  -2   1       59.31       55.86      2.01 o 
  -2  -2   1       17.47       15.08      1.24 o 
  -1  -2   1     3330.94     3117.62     13.07 o 
   0  -2   1      401.29      386.09      3.01 o 
   1  -2   1      554.53      528.65      5.89 o 
   2  -2   1     7570.41     7590.93     20.49 o 
   3  -2   1      469.94      486.38      5.97 o 
   4  -2   1      369.91      382.46      7.48 o 
   5  -2   1       95.55      102.19      3.45 o 
   6  -2   1       26.31       24.31      3.02 o 
   7  -2   1       26.02       22.71      3.19 o 
   8  -2   1        1.32       -0.71      0.89 o 
   9  -2   1        0.80        2.66      1.60 o 
  -9  -1   1        0.22       -1.24      1.24 o 
  -8  -1   1       14.59       17.21      3.02 o 
  -7  -1   1      110.10      105.44      7.10 o 
  -6  -1   1      240.02      229.36      3.87 o 
  -5  -1   1      194.97      197.55      8.88 o 
  -4  -1   1      210.67      237.43      6.04 o 
  -3  -1   1      129.95      150.65      4.09 o 
  -2  -1   1      235.22      223.78      4.09 o 
  -1  -1   1     1190.93     1163.63      6.75 o 
   1  -1   1       44.22       46.36      1.60 o 
   2  -1   1    22662.73    23177.93     48.91 o 
   3  -1   1     1471.45     1605.00     13.70 o 
   4  -1   1      416.78      452.39      8.37 o 
   5  -1   1        2.67        2.68      0.63 o 
   6  -1   1       19.37       18.81      2.66 o 
   7  -1   1        3.56        3.37      1.42 o 
   8  -1   1        0.00        0.00      0.89 o 
   9  -1   1        1.17       -1.60      1.60 o 
  -9   0   1        0.15        0.18      0.89 o 
  -8   0   1        0.00        0.18      1.06 o 
  -7   0   1       61.26       69.04      5.50 o 
  -6   0   1        1.35        1.77      0.89 o 
  -5   0   1        2.45        3.36      0.53 o 
  -4   0   1       60.73       65.27      1.87 o 
  -3   0   1      649.53      610.99      8.76 o 
  -2   0   1     3171.79     3252.22     17.39 o 
   1   0   1      241.45      246.21      3.75 o 
   2   0   1     1449.72     1439.91     12.13 o 
   3   0   1       81.93       90.17      4.17 o 
   4   0   1      337.06      357.73      8.18 o 
   5   0   1        0.86        0.53      0.53 o 
   6   0   1        7.10        6.39      1.60 o 
   7   0   1        8.84        9.58      2.31 o 
   8   0   1        2.34        0.89      0.89 o 
   9   0   1        2.73        6.56      2.31 o 
  -9   1   1        7.59        8.52      2.31 o 
  -8   1   1        4.88        3.02      1.42 o 
  -7   1   1        2.64        0.71      0.89 o 
  -6   1   1        2.04        0.35      0.71 o 
  -5   1   1       84.47       99.24      4.62 o 
  -4   1   1       30.04       35.67      2.48 o 
  -3   1   1      703.66      666.82      9.66 o 
  -2   1   1     7942.76     7847.37     33.37 o 
  -1   1   1     3004.52     2870.57     13.24 o 
   0   1   1        0.86        1.77      0.35 o 
   1   1   1       69.33       52.05      1.95 o 
   2   1   1       21.89       22.36      1.60 o 
   3   1   1       20.10       17.92      1.60 o 
   4   1   1      207.02      215.18      6.57 o 
   5   1   1        0.40       -0.53      0.89 o 
   6   1   1        3.33        2.13      1.06 o 
   7   1   1        1.71        2.31      1.24 o 
   8   1   1       35.55       34.78      4.61 o 
 -10   2   1        0.37        0.71      1.42 o 
  -9   2   1        0.75        0.53      1.06 o 
  -8   2   1        8.29        6.21      1.77 o 
  -7   2   1       28.06       26.08      3.37 o 
  -6   2   1      198.26      197.72      8.35 o 
  -5   2   1        0.24       -0.18      0.53 o 
  -4   2   1        4.92        5.33      0.62 o 
  -3   2   1      446.76      446.69      6.15 o 
  -2   2   1      372.32      382.30      5.80 o 
  -1   2   1      163.65      173.26      1.53 o 
   0   2   1     3707.71     3515.02     18.84 o 
   1   2   1      483.60      478.48      7.14 o 
   2   2   1       31.43       33.37      2.13 o 
   3   2   1       52.89       56.44      3.19 o 
   4   2   1       52.50       51.85      2.38 o 
   5   2   1       55.61       51.94      1.51 o 
   6   2   1        8.82        6.56      1.60 o 
   7   2   1        3.68        3.55      1.60 o 
   8   2   1        0.32       -0.35      0.89 o 
 -10   3   1        0.28       -1.42      1.42 o 
  -9   3   1        7.04        9.05      2.48 o 
  -8   3   1       41.37       39.75      4.61 o 
  -7   3   1       10.86        7.45      1.95 o 
  -6   3   1        1.21       -0.35      0.71 o 
  -5   3   1       56.36       49.73      2.96 o 
  -4   3   1        8.20        7.28      0.84 o 
  -3   3   1      143.64      128.40      2.95 o 
  -2   3   1      565.25      585.26      4.12 o 
  -1   3   1        0.05        0.28      0.12 o 
   0   3   1     1039.27     1063.04     11.14 o 
   1   3   1       48.18       56.80      2.84 o 
   2   3   1       64.56       71.01      3.37 o 
   3   3   1      381.11      379.84      6.03 o 
   4   3   1       17.53       15.79      1.95 o 
   5   3   1        1.17        0.35      0.71 o 
   6   3   1        3.16        1.95      1.06 o 
   7   3   1        7.94        9.05      2.31 o 
 -10   4   1        4.77        6.92      2.48 o 
  -9   4   1        0.53        0.53      0.89 o 
  -8   4   1        0.36        0.18      0.89 o 
  -7   4   1      160.72      165.27      4.62 o 
  -6   4   1       45.10       44.59      1.90 o 
  -5   4   1       91.09       91.79      2.46 o 
  -4   4   1       33.41       35.29      1.51 o 
  -3   4   1        1.63        2.40      0.32 o 
  -2   4   1      601.76      576.99      4.46 o 
  -1   4   1      150.00      128.58      1.98 o 
   0   4   1     3688.85     3694.31     12.77 o 
   1   4   1      156.66      161.40      3.69 o 
   2   4   1       27.85       30.52      2.48 o 
   3   4   1       23.84       25.34      1.63 o 
   4   4   1        0.01        0.18      0.53 o 
   5   4   1       14.98       12.78      2.13 o 
   6   4   1       21.30       21.29      3.19 o 
   7   4   1        3.44        3.19      1.60 o 
 -10   5   1        2.28        1.42      1.42 o 
  -9   5   1        5.80        4.61      1.77 o 
  -8   5   1       13.35       14.55      2.84 o 
  -7   5   1       61.33       59.67      3.02 o 
  -6   5   1       27.90       24.36      1.44 o 
  -5   5   1        5.29        4.00      0.64 o 
  -4   5   1       56.89       54.28      2.48 o 
  -3   5   1      184.45      188.20      3.29 o 
  -2   5   1      195.90      206.45      4.05 o 
  -1   5   1      100.05      117.82      2.39 o 
   0   5   1        1.20        4.55      0.55 o 
   1   5   1       35.03       41.70      3.02 o 
   2   5   1       23.57       23.73      1.63 o 
   3   5   1        0.19        0.27      0.50 o 
   4   5   1        4.27        4.44      1.24 o 
   5   5   1       20.06       23.24      3.02 o 
   6   5   1       11.97       13.31      2.48 o 
 -10   6   1        3.95        6.03      2.31 o 
  -9   6   1        2.71        3.73      1.77 o 
  -8   6   1       16.46       17.17      1.77 o 
  -7   6   1        3.51        4.04      0.79 o 
  -6   6   1        1.06        0.53      1.06 o 
  -5   6   1        1.70        0.96      0.37 o 
  -4   6   1      285.31      283.96      3.94 o 
  -3   6   1      833.10      850.32      7.74 o 
  -2   6   1       87.79       93.93      2.21 o 
  -1   6   1       21.85       24.38      2.66 o 
   0   6   1      229.27      241.04      4.78 o 
   1   6   1      131.41      130.49      3.06 o 
   2   6   1       11.70        8.87      1.42 o 
   3   6   1        1.88        2.89      0.89 o 
   4   6   1       46.05       51.46      4.08 o 
   5   6   1        3.08        1.95      0.89 o 
   6   6   1       20.21       18.63      3.19 o 
 -10   7   1        0.12       -0.53      1.06 o 
  -9   7   1        3.46        5.83      1.11 o 
  -8   7   1       17.82       17.69      1.90 o 
  -7   7   1        6.22        3.90      1.24 o 
  -6   7   1        0.85       -1.06      1.06 o 
  -5   7   1       66.63       65.12      3.03 o 
  -4   7   1       36.43       38.52      1.55 o 
  -3   7   1      168.15      165.14      2.93 o 
  -2   7   1       89.59       93.01      2.13 o 
  -1   7   1       63.34       55.48      1.97 o 
   0   7   1        1.06        1.30      0.35 o 
   1   7   1        5.93        5.50      0.81 o 
   2   7   1       12.01       11.28      1.25 o 
   3   7   1       80.89       96.20      5.32 o 
   4   7   1       27.15       31.58      3.37 o 
   5   7   1       30.22       29.28      3.73 o 
 -10   8   1        0.75       -1.24      1.24 o 
  -9   8   1        0.07        0.89      0.85 o 
  -8   8   1       42.30       41.44      3.03 o 
  -7   8   1       46.91       45.61      4.79 o 
  -6   8   1       19.79       22.89      3.37 o 
  -5   8   1        1.62        2.30      0.54 o 
  -4   8   1       28.23       26.51      1.47 o 
  -3   8   1      171.49      174.28      3.18 o 
  -2   8   1       31.26       28.68      1.48 o 
  -1   8   1       16.43       13.88      1.07 o 
   0   8   1       35.48       30.38      1.87 o 
   1   8   1        0.54        1.06      0.55 o 
   2   8   1        0.97        0.24      0.80 o 
   3   8   1        3.30        2.87      0.81 o 
   4   8   1       35.86       37.44      3.90 o 
  -9   9   1        2.01        2.91      0.91 o 
  -8   9   1        0.26        0.89      1.24 o 
  -7   9   1       31.77       31.41      4.08 o 
  -6   9   1        1.86        0.93      0.72 o 
  -5   9   1        0.03        0.26      0.40 o 
  -4   9   1       82.71       80.90      2.66 o 
  -3   9   1        3.64        6.11      0.72 o 
  -2   9   1       23.74       16.09      1.31 o 
  -1   9   1        7.18        4.85      0.81 o 
   0   9   1       60.39       53.29      2.63 o 
   1   9   1        0.01       -0.18      0.50 o 
   2   9   1        9.57       10.00      1.31 o 
   3   9   1        5.57        5.84      1.06 o 
  -9  10   1        0.00        0.85      0.78 o 
  -8  10   1       11.00       11.89      2.84 o 
  -7  10   1       21.88       22.30      2.51 o 
  -6  10   1        0.02        0.71      1.06 o 
  -5  10   1        0.41        0.61      0.89 o 
  -4  10   1        0.20        0.11      0.35 o 
  -3  10   1        0.11        0.55      0.46 o 
  -2  10   1        4.29        4.86      0.85 o 
  -1  10   1       17.05       14.30      1.77 o 
   0  10   1        0.57        0.73      0.46 o 
   1  10   1        0.01        0.00      0.53 o 
   2  10   1        0.99        1.42      0.89 o 
  -8  11   1       17.47       16.86      3.55 o 
  -7  11   1       15.12       15.79      3.02 o 
  -6  11   1        4.52        2.66      1.24 o 
  -5  11   1       30.72       25.14      2.09 o 
  -4  11   1       41.14       45.48      2.64 o 
  -3  11   1        1.71        1.44      0.55 o 
  -2  11   1        5.38        4.59      0.81 o 
  -1  11   1        6.92        6.56      1.60 o 
   0  11   1        2.23        1.24      0.89 o 
   1  11   1        1.38       -0.89      0.89 o 
  -7  12   1       10.16       13.48      3.02 o 
  -6  12   1       12.18       16.50      3.02 o 
  -5  12   1       15.49       12.16      1.49 o 
  -4  12   1        0.17        0.62      0.98 o 
  -3  12   1        2.17        0.89      0.71 o 
  -2  12   1        0.67        1.24      0.89 o 
  -1  12   1        5.03        5.32      1.42 o 
   2 -13   2        7.09        7.10      1.60 o 
   3 -13   2       28.47       29.10      3.19 o 
   4 -13   2        1.60        1.77      1.06 o 
   5 -13   2        0.35        0.35      0.50 o 
   0 -12   2      101.57      131.35      7.10 o 
   1 -12   2        0.70        2.02      1.06 o 
   2 -12   2       12.09       12.96      1.36 o 
   3 -12   2        6.60        6.58      1.11 o 
   4 -12   2        0.41        0.64      0.62 o 
   5 -12   2        3.10        3.35      0.85 o 
   6 -12   2       22.03       23.58      3.11 o 
   7 -12   2       29.52       30.21      2.73 o 
  -2 -11   2       14.11       13.75      1.86 o 
  -1 -11   2        3.94        1.33      0.50 o 
   0 -11   2        2.54        3.84      0.75 o 
   1 -11   2        0.00        0.11      0.35 o 
   2 -11   2       43.76       43.91      2.37 o 
   3 -11   2        0.15        0.08      0.43 o 
   4 -11   2        0.01        0.33      0.46 o 
   5 -11   2        0.47        1.74      0.68 o 
   6 -11   2        1.89        2.67      0.81 o 
   7 -11   2       18.14       23.08      2.75 o 
   8 -11   2        3.23        4.26      1.77 o 
  -3 -10   2        0.10        0.85      0.62 o 
  -2 -10   2        4.83        4.11      0.85 o 
  -1 -10   2       25.98       26.75      1.96 o 
   0 -10   2       55.57       60.36      2.77 o 
   1 -10   2        0.23        0.53      0.33 o 
   2 -10   2       43.80       40.65      1.90 o 
   3 -10   2        1.95        0.94      0.61 o 
   4 -10   2        1.66        0.57      0.38 o 
   5 -10   2       11.72        8.19      1.24 o 
   6 -10   2       58.32       63.90      3.56 o 
   7 -10   2       32.83       36.73      4.44 o 
   8 -10   2        2.21       -1.42      1.42 o 
  -4  -9   2        3.93        4.11      0.98 o 
  -3  -9   2        1.63        2.04      0.63 o 
  -2  -9   2        0.59        0.67      0.53 o 
  -1  -9   2       23.28       24.79      1.45 o 
   0  -9   2       20.96       18.28      2.31 o 
   1  -9   2      101.83       93.63      4.26 o 
   2  -9   2      350.68      335.53      6.78 o 
   3  -9   2        6.92        7.18      1.06 o 
   4  -9   2        0.04       -0.21      0.33 o 
   5  -9   2        1.81        3.13      0.62 o 
   6  -9   2       33.52       31.66      2.44 o 
   7  -9   2        7.09        3.37      1.60 o 
   8  -9   2        0.18        1.42      1.24 o 
   9  -9   2        1.30       -1.24      1.24 o 
  -5  -8   2        0.04       -0.71      0.89 o 
  -4  -8   2        9.46       10.18      1.60 o 
  -3  -8   2        8.89        8.71      1.24 o 
  -2  -8   2      140.16      141.81      4.07 o 
  -1  -8   2        1.25        1.60      0.50 o 
   0  -8   2       24.21       22.47      1.66 o 
   1  -8   2      123.38      119.27      2.85 o 
   2  -8   2      126.80      120.68      2.63 o 
   3  -8   2       63.39       66.55      2.38 o 
   4  -8   2        0.04        0.35      0.38 o 
   5  -8   2       10.09        8.39      1.28 o 
   6  -8   2        1.53        3.51      1.06 o 
   7  -8   2       16.98       11.71      2.48 o 
   8  -8   2        0.01        0.18      0.89 o 
   9  -8   2        1.66       -1.24      1.24 o 
  -6  -7   2        4.33        3.37      1.24 o 
  -5  -7   2        2.65        1.60      1.06 o 
  -4  -7   2        9.74        8.34      1.60 o 
  -3  -7   2      150.89      154.74      3.75 o 
  -2  -7   2     1307.57     1302.11      9.88 o 
  -1  -7   2       55.98       52.75      2.29 o 
   0  -7   2       32.79       29.68      1.30 o 
   1  -7   2      139.26      133.30      2.53 o 
   2  -7   2        0.92        0.93      0.24 o 
   3  -7   2       42.15       44.80      1.57 o 
   4  -7   2       72.21       75.72      2.19 o 
   5  -7   2       14.88       15.71      1.26 o 
   6  -7   2      285.43      272.40     10.48 o 
   7  -7   2       81.07       77.74      6.03 o 
   8  -7   2        9.39        9.58      2.48 o 
   9  -7   2        0.05       -1.60      1.60 o 
  -6  -6   2        7.72        8.34      2.13 o 
  -5  -6   2        6.65        5.32      1.42 o 
  -4  -6   2       22.96       21.47      2.48 o 
  -3  -6   2      143.33      136.81      4.53 o 
  -2  -6   2      428.07      421.85      6.79 o 
  -1  -6   2       62.31       54.21      1.67 o 
   0  -6   2        9.36        6.76      0.61 o 
   1  -6   2      466.05      441.04      4.21 o 
   2  -6   2        3.67        2.09      0.49 o 
   3  -6   2       70.81       74.98      2.13 o 
   4  -6   2      293.40      311.74      4.26 o 
   5  -6   2       17.36       14.67      1.16 o 
   6  -6   2       42.56       42.77      4.08 o 
   7  -6   2       23.89       22.18      3.19 o 
   8  -6   2        0.41        0.18      0.89 o 
   9  -6   2        5.41        6.39      2.13 o 
  -7  -5   2       16.93       22.53      3.55 o 
  -6  -5   2      135.45      141.31      7.81 o 
  -5  -5   2        2.22       -0.71      1.06 o 
  -4  -5   2       98.27       98.63      3.38 o 
  -3  -5   2       38.89       37.09      1.82 o 
  -2  -5   2      119.79      110.43      2.70 o 
  -1  -5   2       40.97       34.16      1.36 o 
   0  -5   2      656.16      608.36      4.63 o 
   1  -5   2        2.66        2.68      0.31 o 
   2  -5   2      231.43      242.74      3.13 o 
   3  -5   2      118.27      114.59      2.30 o 
   4  -5   2      639.38      667.94      5.98 o 
   5  -5   2        0.05       -0.27      0.50 o 
   6  -5   2       15.03       12.42      2.31 o 
   7  -5   2       18.36       20.45      1.43 o 
   8  -5   2       12.69        8.16      2.31 o 
   9  -5   2        1.18        0.89      1.06 o 
  -8  -4   2        4.63        3.73      1.77 o 
  -7  -4   2        0.09        0.18      0.71 o 
  -6  -4   2       12.68       16.15      2.66 o 
  -5  -4   2       83.55       79.16      4.97 o 
  -4  -4   2        0.18        0.15      0.44 o 
  -3  -4   2        2.27        3.19      0.71 o 
  -2  -4   2       53.68       51.71      1.69 o 
  -1  -4   2      561.40      566.37      9.01 o 
   0  -4   2      716.49      671.48      3.79 o 
   1  -4   2       62.55       71.67      3.11 o 
   2  -4   2        0.16        1.09      0.26 o 
   3  -4   2        0.00       -0.05      0.26 o 
   4  -4   2      152.92      160.67      4.21 o 
   5  -4   2       31.32       35.89      1.72 o 
   6  -4   2        8.01        9.58      1.95 o 
   7  -4   2        1.74       -0.35      1.06 o 
   8  -4   2       84.71       69.93      6.21 o 
   9  -4   2        2.25        1.60      1.42 o 
  -8  -3   2        8.61        9.23      2.31 o 
  -7  -3   2       41.00       48.09      4.79 o 
  -6  -3   2        5.49        5.68      1.60 o 
  -5  -3   2       43.62       42.97      2.30 o 
  -4  -3   2        7.72        8.75      0.98 o 
  -3  -3   2        2.43        1.24      0.38 o 
  -2  -3   2       14.58       12.84      0.89 o 
  -1  -3   2     1868.83     1908.06      7.80 o 
   0  -3   2     4036.66     4161.41     23.58 o 
   1  -3   2     1172.74     1116.74      6.93 o 
   2  -3   2      104.05      104.89      1.96 o 
   3  -3   2      708.83      730.67     10.74 o 
   4  -3   2      736.22      678.51     14.72 o 
   5  -3   2       38.07       43.25      2.30 o 
   6  -3   2       26.80       29.99      3.37 o 
   7  -3   2        2.18        1.24      1.06 o 
   8  -3   2        0.24        0.00      1.06 o 
   9  -3   2        1.06        3.37      1.77 o 
  -8  -2   2        2.72        2.31      1.24 o 
  -7  -2   2       25.08       30.17      3.73 o 
  -6  -2   2        0.37       -0.89      0.89 o 
  -5  -2   2       36.73       36.66      1.65 o 
  -4  -2   2      878.95      959.83     11.96 o 
  -3  -2   2      272.36      280.95      4.23 o 
  -2  -2   2        6.96       10.14      1.42 o 
  -1  -2   2      272.23      260.30      3.56 o 
   0  -2   2     6649.90     6852.58     27.11 o 
   1  -2   2      138.90      150.57      2.34 o 
   2  -2   2       38.02       40.61      1.15 o 
   3  -2   2        3.96        6.81      0.57 o 
   4  -2   2     2704.19     2719.42     24.82 o 
   5  -2   2      465.76      507.47      6.26 o 
   6  -2   2        2.24        2.84      1.24 o 
   7  -2   2       56.70       47.38      4.79 o 
   8  -2   2        0.11       -1.42      1.42 o 
   9  -2   2        0.01       -1.60      1.60 o 
  -9  -1   2        1.26        1.06      1.24 o 
  -8  -1   2        5.21        3.73      1.60 o 
  -7  -1   2        7.52        6.28      0.79 o 
  -6  -1   2       16.51       15.68      1.23 o 
  -5  -1   2       34.21       35.68      2.40 o 
  -4  -1   2      288.99      307.66      6.94 o 
  -3  -1   2      236.32      231.96      4.00 o 
  -2  -1   2       55.68       49.54      1.95 o 
  -1  -1   2      142.08      156.22      2.67 o 
   0  -1   2        4.40        6.18      0.27 o 
   1  -1   2      380.67      352.60      2.69 o 
   2  -1   2     1282.89     1265.99      9.95 o 
   3  -1   2       76.43       67.82      3.20 o 
   4  -1   2       82.88       71.19      2.75 o 
   5  -1   2        2.18        1.44      0.62 o 
   6  -1   2       10.34       12.60      2.31 o 
   7  -1   2       25.09       26.62      3.73 o 
   8  -1   2        0.08       -0.18      0.89 o 
   9  -1   2        2.41        1.06      1.06 o 
  -9   0   2        6.69       11.00      2.84 o 
  -8   0   2       28.75       24.13      3.55 o 
  -7   0   2       20.35       15.79      2.66 o 
  -6   0   2        3.43        2.62      0.48 o 
  -5   0   2        0.00       -0.04      0.24 o 
  -4   0   2      189.84      197.04      4.27 o 
  -3   0   2       84.73       90.40      3.55 o 
  -2   0   2      351.50      329.19      5.89 o 
  -1   0   2     4554.17     4575.10     19.28 o 
   0   0   2     6623.68     6469.55     94.67 o 
   1   0   2     3653.38     3673.33     10.86 o 
   2   0   2     1216.65     1239.36     11.25 o 
   3   0   2       19.61       21.69      1.31 o 
   4   0   2       73.88       61.76      7.99 o 
   5   0   2       93.82       97.28      5.33 o 
   6   0   2       52.47       47.21      4.26 o 
   7   0   2       17.03       16.15      2.84 o 
   8   0   2        2.76        3.55      1.77 o 
  -9   1   2        8.81       12.07      2.66 o 
  -8   1   2        1.09        0.53      1.06 o 
  -7   1   2       23.35       26.44      3.37 o 
  -6   1   2       68.29       66.38      4.97 o 
  -5   1   2        1.68        2.13      0.38 o 
  -4   1   2        0.71        0.82      0.35 o 
  -3   1   2        1.02        0.53      0.25 o 
  -2   1   2      570.65      518.00      5.43 o 
  -1   1   2      811.20      783.17      7.06 o 
   0   1   2      146.64      154.42      1.57 o 
   1   1   2       14.35       14.10      0.60 o 
   2   1   2      178.62      181.30      5.15 o 
   3   1   2      110.77      110.35      2.17 o 
   4   1   2        8.45        7.33      0.93 o 
   5   1   2       84.67       75.97      4.79 o 
   6   1   2        0.14       -1.60      1.60 o 
   7   1   2        0.00       -0.89      0.89 o 
   8   1   2        2.27        0.89      0.89 o 
 -10   2   2        1.64        4.26      1.95 o 
  -9   2   2        0.96       -0.35      1.24 o 
  -8   2   2        0.18        0.53      0.71 o 
  -7   2   2        3.51        6.39      1.77 o 
  -6   2   2       14.01       15.61      2.48 o 
  -5   2   2        8.37       14.37      1.95 o 
  -4   2   2        6.70       10.55      0.93 o 
  -3   2   2      611.01      603.94      6.69 o 
  -2   2   2      331.14      323.43      4.62 o 
  -1   2   2       10.53        6.74      1.06 o 
   0   2   2        0.37        2.31      0.53 o 
   1   2   2      189.73      181.35      4.98 o 
   2   2   2      653.53      662.18     10.35 o 
   3   2   2       10.37       12.42      1.60 o 
   4   2   2        0.78        1.77      0.89 o 
   5   2   2       13.57       14.55      2.13 o 
   6   2   2       24.00       21.65      3.02 o 
   7   2   2        4.10        4.08      1.60 o 
 -10   3   2        3.55        5.85      2.13 o 
  -9   3   2        7.52        6.21      2.13 o 
  -8   3   2        2.29        0.18      1.06 o 
  -7   3   2        0.05        1.24      1.06 o 
  -6   3   2      232.58      256.22      9.59 o 
  -5   3   2        6.38        4.66      0.89 o 
  -4   3   2       20.83       22.49      2.66 o 
  -3   3   2        8.65        8.24      0.62 o 
  -2   3   2      708.94      747.17      8.77 o 
  -1   3   2        4.42        4.44      0.89 o 
   0   3   2      193.52      181.88      5.51 o 
   1   3   2       70.82       77.41      3.73 o 
   2   3   2      595.85      622.71     11.05 o 
   3   3   2      139.33      147.30      3.45 o 
   4   3   2      103.52      103.50      5.15 o 
   5   3   2      113.28      114.56      2.84 o 
   6   3   2        7.31        5.50      1.60 o 
   7   3   2        0.67       -1.42      1.42 o 
 -10   4   2        6.45        6.03      2.31 o 
  -9   4   2        0.07       -0.18      1.06 o 
  -8   4   2        1.01        1.24      1.24 o 
  -7   4   2      165.14      155.56      8.52 o 
  -6   4   2       27.76       27.16      1.54 o 
  -5   4   2        1.62        0.79      0.26 o 
  -4   4   2       79.55       70.90      3.99 o 
  -3   4   2      210.43      211.87      3.77 o 
  -2   4   2       71.14       60.22      1.29 o 
  -1   4   2        0.05        0.13      0.17 o 
   0   4   2      538.03      536.20      5.53 o 
   1   4   2      159.99      155.61      5.86 o 
   2   4   2       71.09       73.09      2.88 o 
   3   4   2        1.01        1.95      0.89 o 
   4   4   2       62.80       62.83      4.26 o 
   5   4   2       46.84       47.22      3.02 o 
   6   4   2        1.05        0.71      0.89 o 
 -10   5   2        0.75        0.00      1.24 o 
  -9   5   2        0.28        1.42      1.06 o 
  -8   5   2        3.90        3.73      1.60 o 
  -7   5   2      294.82      301.73      7.03 o 
  -6   5   2      147.16      139.09      3.56 o 
  -5   5   2       91.73       96.24      3.90 o 
  -4   5   2        0.28        0.89      0.38 o 
  -3   5   2      339.74      332.24      9.87 o 
  -2   5   2      175.90      183.88      2.56 o 
  -1   5   2      303.98      321.97      4.08 o 
   0   5   2        2.70        3.26      0.55 o 
   1   5   2      188.38      192.34      4.70 o 
   2   5   2        2.10        2.66      0.89 o 
   3   5   2        5.21        4.08      1.06 o 
   4   5   2      109.13      117.16      6.04 o 
   5   5   2       21.40       26.26      3.19 o 
   6   5   2        1.38        3.73      1.60 o 
 -10   6   2        9.33        9.05      2.66 o 
  -9   6   2       10.44       12.24      2.84 o 
  -8   6   2       12.15       10.82      1.57 o 
  -7   6   2      202.73      205.25      6.06 o 
  -6   6   2       46.89       43.18      2.04 o 
  -5   6   2       11.36        9.26      0.92 o 
  -4   6   2        6.40        6.31      0.66 o 
  -3   6   2        0.35        0.00      0.21 o 
  -2   6   2      109.30      118.04      2.03 o 
  -1   6   2        1.19        1.06      0.26 o 
   0   6   2      140.63      153.23      3.81 o 
   1   6   2        0.67        0.07      0.30 o 
   2   6   2       21.73       23.07      2.48 o 
   3   6   2        0.34       -1.06      1.06 o 
   4   6   2       89.51      108.45      6.21 o 
   5   6   2       14.44       18.28      2.84 o 
 -10   7   2        0.01       -1.60      1.60 o 
  -9   7   2        0.86        0.03      1.51 o 
  -8   7   2       13.57       15.07      1.77 o 
  -7   7   2      160.14      157.38      5.55 o 
  -6   7   2       76.96       77.49      3.48 o 
  -5   7   2       15.01       15.32      1.44 o 
  -4   7   2        7.90        7.81      0.83 o 
  -3   7   2        1.83        1.67      0.33 o 
  -2   7   2       69.17       68.99      2.06 o 
  -1   7   2       26.52       21.93      1.20 o 
   0   7   2      158.81      163.09      3.92 o 
   1   7   2        9.26        8.20      1.02 o 
   2   7   2       34.61       27.92      3.11 o 
   3   7   2        0.23        0.71      0.89 o 
   4   7   2       17.27       17.21      2.66 o 
 -10   8   2        8.14        7.81      2.66 o 
  -9   8   2       18.57       19.18      2.22 o 
  -8   8   2        6.64        5.59      1.13 o 
  -7   8   2       45.22       41.70      4.79 o 
  -6   8   2       10.54       10.43      2.40 o 
  -5   8   2        1.41        0.94      0.43 o 
  -4   8   2       29.67       28.60      1.45 o 
  -3   8   2        3.97        2.73      0.47 o 
  -2   8   2       26.16       20.72      1.60 o 
  -1   8   2        8.31        6.29      1.24 o 
   0   8   2      167.01      154.53      4.05 o 
   1   8   2       13.38       11.37      1.24 o 
   2   8   2       14.46       15.28      1.56 o 
   3   8   2        0.02        0.29      0.44 o 
  -9   9   2        0.00        0.81      1.15 o 
  -8   9   2       31.30       35.03      2.94 o 
  -7   9   2        7.02        7.81      2.13 o 
  -6   9   2       13.64       16.15      2.84 o 
  -5   9   2        9.69        8.65      1.24 o 
  -4   9   2        2.81        3.30      0.49 o 
  -3   9   2        0.00        0.06      0.62 o 
  -2   9   2       69.15       60.29      2.39 o 
  -1   9   2       13.25       12.36      1.15 o 
   0   9   2       17.22       15.61      1.41 o 
   1   9   2       11.29        7.61      1.06 o 
   2   9   2        4.61        3.37      1.24 o 
  -9  10   2        8.78        9.61      1.66 o 
  -8  10   2        4.69        5.86      1.41 o 
  -7  10   2       15.13        9.94      2.48 o 
  -6  10   2       16.38       19.34      3.19 o 
  -5  10   2        4.57        3.90      1.60 o 
  -4  10   2       13.92       12.10      1.31 o 
  -3  10   2       82.87       70.06      2.85 o 
  -2  10   2        0.31       -0.15      0.33 o 
  -1  10   2        2.57        4.14      0.72 o 
   0  10   2       27.47       27.86      3.19 o 
   1  10   2        0.81       -0.35      0.71 o 
  -8  11   2        0.00       -0.71      1.24 o 
  -7  11   2        6.69        8.52      2.31 o 
  -6  11   2       21.68       21.29      3.55 o 
  -5  11   2        0.06        0.00      0.71 o 
  -4  11   2        8.02       10.01      1.18 o 
  -3  11   2       35.43       31.59      3.55 o 
  -2  11   2       26.02       24.84      3.19 o 
  -1  11   2        0.12        0.71      1.06 o 
   0  11   2        0.31       -0.71      0.71 o 
  -7  12   2        0.00        0.18      1.24 o 
  -6  12   2        0.00        1.24      1.06 o 
  -5  12   2        0.75        0.89      0.89 o 
  -4  12   2        0.51       -1.06      1.06 o 
  -3  12   2       29.06       33.71      3.73 o 
  -2  12   2       17.75       19.70      2.84 o 
   2 -13   3      101.14      121.05      6.92 o 
   3 -13   3        0.02       -1.06      1.06 o 
   4 -13   3        0.32        0.35      0.89 o 
   5 -13   3        0.26        0.00      0.89 o 
   0 -12   3        1.16       -0.18      0.89 o 
   1 -12   3       11.37       16.50      2.66 o 
   2 -12   3        6.98        7.98      1.77 o 
   3 -12   3        7.65        7.85      1.11 o 
   4 -12   3       18.50       16.69      2.48 o 
   5 -12   3        0.09        0.55      0.62 o 
   6 -12   3       13.11       14.35      1.82 o 
   7 -12   3        4.36        6.33      1.31 o 
  -2 -11   3       17.26       19.38      1.87 o 
  -1 -11   3        0.66        0.44      1.15 o 
   0 -11   3        0.00       -0.10      0.33 o 
   1 -11   3        4.49        3.59      1.69 o 
   2 -11   3       17.39       14.25      1.86 o 
   3 -11   3       10.13        9.63      1.19 o 
   4 -11   3       30.86       33.57      2.32 o 
   5 -11   3        8.29        7.04      1.51 o 
   6 -11   3        8.69        8.16      1.77 o 
   7 -11   3        4.29        4.82      1.15 o 
   8 -11   3        0.66        0.35      0.71 o 
  -3 -10   3        0.13        1.31      0.59 o 
  -2 -10   3        0.00        0.40      0.44 o 
  -1 -10   3       18.49       14.73      2.48 o 
   0 -10   3       71.97       70.20      3.45 o 
   1 -10   3        6.31        4.45      1.06 o 
   2 -10   3       38.57       37.87      2.37 o 
   3 -10   3        7.26        6.70      1.06 o 
   4 -10   3      327.82      333.54      5.84 o 
   5 -10   3        1.07        0.71      0.89 o 
   6 -10   3        0.00       -0.27      0.50 o 
   7 -10   3        8.13        6.78      1.38 o 
   8 -10   3        1.15        0.71      0.89 o 
  -4  -9   3        8.91        9.93      1.49 o 
  -3  -9   3       15.08       16.69      1.86 o 
  -2  -9   3        2.00        1.87      0.89 o 
  -1  -9   3        2.52        2.73      1.77 o 
   0  -9   3       37.93       45.31      1.78 o 
   1  -9   3        1.84        1.39      0.38 o 
   2  -9   3       29.44       28.61      1.51 o 
   3  -9   3      102.43       97.99      4.17 o 
   4  -9   3        9.22       10.80      1.24 o 
   5  -9   3       13.59       15.64      1.33 o 
   6  -9   3        7.62        9.56      1.38 o 
   7  -9   3        0.01        0.00      0.71 o 
   8  -9   3       14.11       13.31      2.84 o 
   9  -9   3        2.09        5.85      2.31 o 
  -5  -8   3        0.53       -0.06      0.71 o 
  -4  -8   3       16.60       15.91      1.77 o 
  -3  -8   3        0.28        0.18      0.43 o 
  -2  -8   3        1.58        1.64      0.40 o 
  -1  -8   3        2.36        3.60      0.47 o 
   0  -8   3     3914.11     3905.79     18.29 o 
   1  -8   3        9.28        9.29      1.05 o 
   2  -8   3        1.03        0.99      0.30 o 
   3  -8   3       40.24       39.43      1.74 o 
   4  -8   3        9.68        7.61      0.84 o 
   5  -8   3       19.17       17.35      1.32 o 
   6  -8   3        0.23       -0.09      0.50 o 
   7  -8   3       14.81       14.90      2.66 o 
   8  -8   3        6.91        7.81      2.13 o 
   9  -8   3       14.95       22.18      3.90 o 
  -6  -7   3        0.06        0.89      0.89 o 
  -5  -7   3       16.05       15.44      2.48 o 
  -4  -7   3       38.20       36.38      3.37 o 
  -3  -7   3       34.81       33.41      1.70 o 
  -2  -7   3        5.79        3.84      0.75 o 
  -1  -7   3       26.32       24.58      1.13 o 
   0  -7   3       63.39       73.54      2.17 o 
   1  -7   3       74.79       73.65      1.78 o 
   2  -7   3       32.22       30.73      1.23 o 
   3  -7   3       72.65       75.34      2.04 o 
   4  -7   3        6.11        7.03      0.78 o 
   5  -7   3        0.55        0.96      0.44 o 
   6  -7   3        4.26        4.36      1.00 o 
   7  -7   3       29.03       26.97      3.73 o 
   8  -7   3        1.50        3.55      1.60 o 
   9  -7   3       10.34       12.60      2.84 o 
  -7  -6   3        5.57        8.16      2.13 o 
  -6  -6   3        0.78        1.42      1.24 o 
  -5  -6   3       28.78       30.34      3.37 o 
  -4  -6   3      551.23      543.59     13.52 o 
  -3  -6   3       54.36       50.81      2.19 o 
  -2  -6   3        7.04        6.13      0.61 o 
  -1  -6   3      457.67      437.54     12.19 o 
   0  -6   3      268.07      288.10      3.78 o 
   1  -6   3      266.68      252.63      3.64 o 
   2  -6   3        7.10        8.56      0.72 o 
   3  -6   3       15.90       18.07      1.08 o 
   4  -6   3      113.38      124.28      3.15 o 
   5  -6   3        9.36        8.24      1.49 o 
   6  -6   3       91.05      111.12      6.57 o 
   7  -6   3       26.87       23.78      3.37 o 
   8  -6   3        0.69       -1.06      1.06 o 
   9  -6   3        0.59        2.66      1.77 o 
  -7  -5   3        1.03        0.89      0.89 o 
  -6  -5   3        2.38        1.95      1.06 o 
  -5  -5   3       32.90       37.44      3.55 o 
  -4  -5   3        4.47        2.00      0.53 o 
  -3  -5   3       16.73       18.99      1.60 o 
  -2  -5   3      112.25      108.06      2.24 o 
  -1  -5   3      584.02      531.94      4.19 o 
   0  -5   3      625.03      633.78      5.63 o 
   1  -5   3       23.21       19.66      0.80 o 
   2  -5   3      227.73      234.12      3.20 o 
   3  -5   3       87.72       96.24      2.34 o 
   4  -5   3       88.04       92.85      2.50 o 
   5  -5   3       75.90       80.02      2.60 o 
   6  -5   3       17.08       11.53      2.13 o 
   7  -5   3      107.54      102.43      6.92 o 
   8  -5   3        8.83       11.18      2.48 o 
   9  -5   3        1.25        3.02      1.60 o 
  -8  -4   3       10.98        9.94      2.66 o 
  -7  -4   3        0.05        2.13      1.42 o 
  -6  -4   3        0.10        0.53      1.06 o 
  -5  -4   3       12.68       11.22      1.24 o 
  -4  -4   3       69.52       73.01      2.73 o 
  -3  -4   3       53.83       60.55      2.12 o 
  -2  -4   3       27.13       29.12      1.19 o 
  -1  -4   3      736.86      741.87      5.81 o 
   0  -4   3       30.33       28.58      0.98 o 
   1  -4   3      488.69      461.79      3.30 o 
   2  -4   3       53.06       56.34      1.43 o 
   3  -4   3        0.44        0.16      0.23 o 
   4  -4   3      366.25      383.07      7.94 o 
   5  -4   3       25.06       22.66      1.66 o 
   6  -4   3       64.29       51.83      4.44 o 
   7  -4   3       29.15       26.26      3.55 o 
   8  -4   3        6.19        3.90      1.42 o 
   9  -4   3        1.41        1.42      1.24 o 
  -8  -3   3        0.43        0.18      0.89 o 
  -7  -3   3        4.43        9.40      2.31 o 
  -6  -3   3       37.69       37.98      3.90 o 
  -5  -3   3       70.43       69.90      2.90 o 
  -4  -3   3       45.06       55.02      3.02 o 
  -3  -3   3       71.08       86.72      6.21 o 
  -2  -3   3     3538.14     3710.76     18.24 o 
  -1  -3   3     2684.97     2726.83     26.85 o 
   0  -3   3       12.53       14.20      1.42 o 
   1  -3   3      791.52      786.64      6.27 o 
   2  -3   3      104.54      107.73      1.92 o 
   3  -3   3       13.91       14.79      0.84 o 
   4  -3   3      349.37      374.02      6.31 o 
   5  -3   3       78.29       81.11      3.07 o 
   6  -3   3      365.17      373.32     12.09 o 
   7  -3   3       67.82       80.40      6.21 o 
   8  -3   3        5.28        4.08      1.60 o 
   9  -3   3        1.13        3.19      1.60 o 
  -9  -2   3        0.32       -1.60      1.60 o 
  -8  -2   3        4.62        3.19      1.24 o 
  -7  -2   3        0.74        0.53      0.71 o 
  -6  -2   3       17.37       15.08      2.48 o 
  -5  -2   3       93.08       92.18      3.20 o 
  -4  -2   3      158.49      151.87      4.80 o 
  -3  -2   3       91.77       97.55      2.55 o 
  -2  -2   3      126.63      121.54      2.30 o 
  -1  -2   3        0.04        0.24      0.10 o 
   0  -2   3      863.97      786.29      6.59 o 
   1  -2   3      672.51      670.32      6.29 o 
   2  -2   3      181.58      187.14      2.66 o 
   3  -2   3       32.62       41.81      1.50 o 
   4  -2   3       85.84       91.59      2.56 o 
   5  -2   3        1.70        1.60      0.89 o 
   6  -2   3       22.45       26.62      3.19 o 
   7  -2   3        0.02        0.18      0.71 o 
   8  -2   3        0.00        0.89      1.06 o 
  -9  -1   3        3.20        2.66      1.60 o 
  -8  -1   3        1.58        1.06      1.06 o 
  -7  -1   3       18.43       16.69      1.39 o 
  -6  -1   3      486.27      472.74      9.61 o 
  -5  -1   3      322.14      329.22      6.19 o 
  -4  -1   3        0.08        0.00      0.35 o 
  -3  -1   3      161.62      149.44      4.80 o 
  -2  -1   3       18.83       12.65      1.69 o 
  -1  -1   3      511.43      532.85      3.17 o 
   0  -1   3       74.15       70.63      1.25 o 
   1  -1   3       52.58       50.67      1.23 o 
   2  -1   3      242.66      267.60      2.82 o 
   3  -1   3     1323.77     1389.91     10.15 o 
   4  -1   3      384.86      418.78      7.59 o 
   5  -1   3        1.78        0.89      0.89 o 
   6  -1   3        0.03       -0.89      0.89 o 
   7  -1   3        0.39       -0.89      1.06 o 
   8  -1   3        3.49        4.79      1.77 o 
  -9   0   3        7.06       10.11      2.66 o 
  -8   0   3        7.83        8.87      2.31 o 
  -7   0   3       13.28       11.00      1.18 o 
  -6   0   3       94.94      107.74      3.54 o 
  -5   0   3        1.26        0.95      0.35 o 
  -4   0   3       18.28       18.77      1.20 o 
  -3   0   3       21.30       23.77      1.38 o 
  -2   0   3      580.02      543.79      8.23 o 
  -1   0   3      312.31      279.50      2.58 o 
   0   0   3      375.42      319.31      2.45 o 
   1   0   3       41.69       37.42      0.95 o 
   2   0   3        1.90        1.43      0.26 o 
   3   0   3       52.15       56.43      1.77 o 
   4   0   3       21.02       19.35      1.19 o 
   5   0   3       57.94       58.21      4.26 o 
   6   0   3       12.27       12.24      2.13 o 
   7   0   3        0.01        2.13      1.42 o 
   8   0   3        0.02        1.60      1.24 o 
 -10   1   3       12.75       16.68      3.55 o 
  -9   1   3       10.20        9.40      2.48 o 
  -8   1   3        0.58        0.00      0.71 o 
  -7   1   3      231.74      226.49      9.95 o 
  -6   1   3      158.41      151.98      4.11 o 
  -5   1   3        2.86        5.36      0.72 o 
  -4   1   3       17.84       18.65      1.31 o 
  -3   1   3      265.07      264.95      6.94 o 
  -2   1   3       64.16       61.97      3.02 o 
  -1   1   3        6.20        3.45      0.27 o 
   0   1   3      764.84      731.30      3.80 o 
   1   1   3      291.04      300.55      3.47 o 
   2   1   3        5.89        6.51      0.54 o 
   3   1   3        0.48        0.39      0.30 o 
   4   1   3       31.45       30.78      1.87 o 
   5   1   3        7.78        7.27      1.60 o 
   6   1   3        4.70        3.02      1.06 o 
   7   1   3        0.86       -0.53      1.06 o 
 -10   2   3        0.42        1.06      0.89 o 
  -9   2   3        0.12        1.06      1.06 o 
  -8   2   3        1.19        0.35      1.24 o 
  -7   2   3      309.17      304.62     11.73 o 
  -6   2   3        7.28        6.56      1.77 o 
  -5   2   3      215.14      230.48      7.82 o 
  -4   2   3       22.83       33.36      1.87 o 
  -3   2   3        6.48        7.72      0.88 o 
  -2   2   3     1713.02     1736.23     18.82 o 
  -1   2   3      352.53      351.63      5.22 o 
   0   2   3     2229.38     2239.80     15.01 o 
   1   2   3       90.25      103.14      2.00 o 
   2   2   3      193.58      184.20      4.26 o 
   3   2   3       11.69       12.58      1.25 o 
   4   2   3      110.54      110.49      3.63 o 
   5   2   3       70.68       68.69      4.79 o 
   6   2   3        0.04        0.00      0.71 o 
   7   2   3        0.77       -1.60      1.60 o 
 -10   3   3        1.19       -2.13      2.13 o 
  -9   3   3        0.04        3.19      1.77 o 
  -8   3   3        7.54        6.56      1.95 o 
  -7   3   3      229.62      227.39     10.13 o 
  -6   3   3        0.88       26.61      3.37 o 
  -5   3   3       19.86       24.06      1.66 o 
  -4   3   3       76.04       86.48      3.11 o 
  -3   3   3       67.40       78.52      2.81 o 
  -2   3   3        0.01        0.12      0.18 o 
  -1   3   3       10.24       11.83      1.00 o 
   0   3   3      228.71      234.51      9.25 o 
   1   3   3       62.82       68.87      3.91 o 
   2   3   3      149.57      152.92      3.76 o 
   3   3   3       25.48       27.74      1.61 o 
   4   3   3       18.04       18.41      2.84 o 
   5   3   3       11.48       14.90      2.31 o 
   6   3   3        0.38        0.00      0.71 o 
   7   3   3        1.42        1.06      0.89 o 
 -10   4   3        1.49        1.77      1.42 o 
  -9   4   3        0.01        0.35      0.89 o 
  -8   4   3       74.32       82.18      6.74 o 
  -7   4   3        9.82        5.86      1.77 o 
  -6   4   3       22.13       20.77      1.71 o 
  -5   4   3        0.09        0.00      0.26 o 
  -4   4   3        4.62        2.44      0.38 o 
  -3   4   3     1062.12     1090.33     12.25 o 
  -2   4   3        0.25        0.18      0.16 o 
  -1   4   3      101.29       96.96      4.79 o 
   0   4   3      432.15      438.59      5.87 o 
   1   4   3       81.70       86.99      4.62 o 
   2   4   3       78.27       81.30      4.44 o 
   3   4   3        1.61        1.24      0.71 o 
   4   4   3       57.48       61.60      2.56 o 
   5   4   3        9.36        7.98      1.95 o 
   6   4   3        0.00       -1.24      1.24 o 
 -10   5   3        1.12       -0.53      1.06 o 
  -9   5   3        0.21       -1.42      1.42 o 
  -8   5   3        0.20       -1.06      1.06 o 
  -7   5   3       87.87       96.57      7.63 o 
  -6   5   3        0.23        0.39      0.38 o 
  -5   5   3        0.31        0.03      0.26 o 
  -4   5   3        7.96       13.16      0.92 o 
  -3   5   3      494.32      518.17     11.04 o 
  -2   5   3       19.70       20.17      0.95 o 
  -1   5   3       81.05       78.52      5.33 o 
   0   5   3        0.80        0.46      0.27 o 
   1   5   3        2.21        3.55      1.06 o 
   2   5   3        0.81        0.18      0.71 o 
   3   5   3       12.19       12.07      2.13 o 
   4   5   3      109.50      117.28      3.92 o 
   5   5   3        3.39        3.19      1.24 o 
 -10   6   3        0.56        2.31      1.60 o 
  -9   6   3        0.00        0.71      1.42 o 
  -8   6   3        0.61        1.17      0.72 o 
  -7   6   3        7.08        6.14      1.11 o 
  -6   6   3        4.52        4.12      0.68 o 
  -5   6   3        3.61        3.22      0.55 o 
  -4   6   3        0.51        0.21      0.30 o 
  -3   6   3      214.08      217.27      3.65 o 
  -2   6   3       33.51       32.79      1.31 o 
  -1   6   3       10.91       10.37      0.62 o 
   0   6   3       36.81       43.99      3.37 o 
   1   6   3       17.47       16.25      1.28 o 
   2   6   3        0.05        0.53      0.71 o 
   3   6   3       30.87       33.54      3.55 o 
   4   6   3       12.80       13.87      1.49 o 
   5   6   3        1.42        0.89      1.06 o 
 -10   7   3        0.65        1.77      1.42 o 
  -9   7   3       10.67        9.26      1.50 o 
  -8   7   3       22.07       19.96      2.09 o 
  -7   7   3      193.36      214.23      6.66 o 
  -6   7   3      198.65      199.88      5.97 o 
  -5   7   3        0.23        0.35      0.71 o 
  -4   7   3       13.61       12.67      1.18 o 
  -3   7   3       87.47       89.54      2.74 o 
  -2   7   3       83.95       82.55      2.11 o 
  -1   7   3       33.12       31.69      1.77 o 
   0   7   3       19.21       14.85      1.15 o 
   1   7   3        3.03        3.06      0.55 o 
   2   7   3       21.34       19.84      1.66 o 
   3   7   3       76.46       76.67      5.50 o 
   4   7   3       41.99       42.23      4.26 o 
 -10   8   3        1.26        1.06      1.24 o 
  -9   8   3        6.72        5.20      1.24 o 
  -8   8   3        6.72        7.01      1.44 o 
  -7   8   3       35.68       32.14      2.73 o 
  -6   8   3       10.21       10.28      1.34 o 
  -5   8   3       18.35       20.21      1.70 o 
  -4   8   3       88.14       91.10      3.31 o 
  -3   8   3        4.93        4.26      1.24 o 
  -2   8   3       29.96       29.04      1.43 o 
  -1   8   3        4.63        3.85      0.49 o 
   0   8   3       21.75       16.03      1.21 o 
   1   8   3        1.05        0.24      0.44 o 
   2   8   3        1.10        0.71      0.71 o 
   3   8   3        6.21        7.81      1.95 o 
  -9   9   3       31.13       33.21      3.07 o 
  -8   9   3        1.58        0.83      2.31 o 
  -7   9   3        0.28       -0.90      2.13 o 
  -6   9   3        3.25        3.02      1.42 o 
  -5   9   3       10.11        9.44      1.60 o 
  -4   9   3       58.81       58.60      2.71 o 
  -3   9   3       11.69       12.27      1.07 o 
  -2   9   3       32.17       30.49      1.55 o 
  -1   9   3       93.43       80.60      2.51 o 
   0   9   3       15.89       18.81      2.66 o 
   1   9   3        0.25        0.71      0.89 o 
   2   9   3       16.68       23.42      3.19 o 
  -9  10   3        7.54        6.80      2.40 o 
  -8  10   3        0.53       -0.81      2.04 o 
  -7  10   3       20.58       24.18      2.50 o 
  -6  10   3        4.90        3.02      1.24 o 
  -5  10   3        5.19        2.31      1.24 o 
  -4  10   3       16.60       14.02      2.66 o 
  -3  10   3        1.55        0.89      0.62 o 
  -2  10   3        0.20        1.24      0.89 o 
  -1  10   3        2.75        2.31      1.06 o 
   0  10   3        1.29        1.24      0.71 o 
   1  10   3        0.31       -0.53      0.71 o 
  -8  11   3        7.97        8.29      2.84 o 
  -7  11   3        9.70       14.37      3.02 o 
  -6  11   3       20.75       21.82      3.55 o 
  -5  11   3        1.30        1.06      1.06 o 
  -4  11   3        3.91        5.50      1.77 o 
  -3  11   3        3.39        3.90      1.42 o 
  -2  11   3       27.70       32.29      3.73 o 
  -1  11   3        9.40       12.95      2.31 o 
  -6  12   3       14.95       17.57      3.37 o 
  -5  12   3        2.53        2.84      1.42 o 
  -4  12   3        4.46        4.79      1.60 o 
  -3  12   3        0.29        1.24      1.06 o 
   2 -13   4        1.23        1.06      0.89 o 
   3 -13   4        9.74        8.52      1.95 o 
   4 -13   4        5.45        4.79      1.24 o 
   5 -13   4        1.16        0.18      0.71 o 
   0 -12   4        0.09        0.71      0.71 o 
   1 -12   4       22.02       22.18      3.19 o 
   2 -12   4        0.52       -0.18      1.06 o 
   3 -12   4        1.72        3.73      1.42 o 
   4 -12   4        8.74        6.56      1.77 o 
   5 -12   4        1.37        2.22      0.72 o 
   6 -12   4       55.77       59.26      4.70 o 
  -2 -11   4       11.22       11.71      2.48 o 
  -1 -11   4        3.41        3.73      1.60 o 
   0 -11   4       12.06       10.65      2.13 o 
   1 -11   4        0.00        0.00      0.53 o 
   2 -11   4        7.34        7.81      1.95 o 
   3 -11   4        0.11        0.35      0.71 o 
   4 -11   4       15.74       12.99      1.44 o 
   5 -11   4        0.83        0.38      0.46 o 
   6 -11   4       43.15       48.36      3.20 o 
   7 -11   4        1.00        0.37      0.55 o 
  -3 -10   4        0.11       -0.59      0.59 o 
  -2 -10   4        8.38        9.50      1.24 o 
  -1 -10   4       81.37       80.73      4.17 o 
   0 -10   4       28.40       26.58      1.55 o 
   1 -10   4        1.55        2.44      0.48 o 
   2 -10   4      291.04      305.96      4.57 o 
   3 -10   4       20.47       18.83      1.57 o 
   4 -10   4       14.79       15.35      1.28 o 
   5 -10   4       43.67       46.72      4.44 o 
   6 -10   4        7.28        6.90      1.42 o 
   7 -10   4        5.51        3.93      1.60 o 
   8 -10   4        3.95        3.73      1.77 o 
  -4  -9   4        5.16        3.30      1.33 o 
  -3  -9   4        6.20        4.84      1.02 o 
  -2  -9   4       33.38       34.28      2.10 o 
  -1  -9   4       12.46       13.13      2.31 o 
   0  -9   4        0.98        0.69      0.50 o 
   1  -9   4        0.04       -0.29      0.29 o 
   2  -9   4     1057.76     1070.21      8.59 o 
   3  -9   4      157.20      162.70      3.54 o 
   4  -9   4       41.26       42.05      2.34 o 
   5  -9   4        8.86        8.89      1.04 o 
   6  -9   4        0.43        0.45      0.89 o 
   7  -9   4        2.55        2.95      0.98 o 
   8  -9   4        0.02        0.18      0.71 o 
  -5  -8   4        4.25        2.87      2.84 o 
  -4  -8   4       13.94       14.46      3.46 o 
  -3  -8   4       66.54       66.36      3.90 o 
  -2  -8   4      147.14      143.23      4.17 o 
  -1  -8   4       26.68       31.49      3.64 o 
   0  -8   4       26.36       28.21      1.63 o 
   1  -8   4       78.43       79.82      1.86 o 
   2  -8   4       34.65       35.01      1.39 o 
   3  -8   4       16.74       15.46      1.36 o 
   4  -8   4       51.27       56.55      2.19 o 
   5  -8   4        4.71        5.04      0.73 o 
   6  -8   4        9.57       12.97      1.56 o 
   7  -8   4        6.96        6.56      2.13 o 
   8  -8   4        1.32        2.48      1.77 o 
  -6  -7   4        4.46        4.79      1.60 o 
  -5  -7   4        9.66       11.18      2.13 o 
  -4  -7   4       22.70       22.94      2.22 o 
  -3  -7   4       74.48       79.93      2.52 o 
  -2  -7   4      476.53      455.39      6.88 o 
  -1  -7   4      217.89      207.67      4.02 o 
   0  -7   4       13.99       12.61      0.79 o 
   1  -7   4       10.67       10.58      0.69 o 
   2  -7   4       53.85       54.79      1.55 o 
   3  -7   4        0.65        1.27      0.33 o 
   4  -7   4      162.97      173.05      3.63 o 
   5  -7   4        4.64        4.64      0.68 o 
   6  -7   4        0.02       -0.18      0.50 o 
   7  -7   4        2.89        2.13      1.24 o 
   8  -7   4       27.49       28.57      4.08 o 
   9  -7   4        4.48        5.68      2.13 o 
  -7  -6   4        2.49        1.77      1.06 o 
  -6  -6   4       13.79       15.08      2.66 o 
  -5  -6   4        0.83        2.48      0.89 o 
  -4  -6   4       35.15       32.07      1.87 o 
  -3  -6   4       77.76       76.41      2.74 o 
  -2  -6   4        7.65        6.75      0.59 o 
  -1  -6   4       55.40       52.22      1.30 o 
   0  -6   4      684.55      664.05      6.13 o 
   1  -6   4        5.93        5.87      0.38 o 
   2  -6   4        7.86        8.01      0.56 o 
   3  -6   4       81.33       83.32      2.01 o 
   4  -6   4        2.62        1.79      0.41 o 
   5  -6   4       22.80       21.69      1.40 o 
   6  -6   4        2.88        2.84      1.24 o 
   7  -6   4       14.53       16.15      2.84 o 
   8  -6   4        4.60        4.44      1.60 o 
   9  -6   4        4.39        0.71      1.42 o 
  -7  -5   4        3.29        2.13      1.42 o 
  -6  -5   4        3.01        1.42      0.89 o 
  -5  -5   4        9.52       10.90      1.24 o 
  -4  -5   4        0.14        0.47      0.32 o 
  -3  -5   4       39.91       41.18      1.74 o 
  -2  -5   4       21.20       14.26      0.76 o 
  -1  -5   4        8.32        7.12      0.80 o 
   0  -5   4     1176.92     1242.64     16.66 o 
   1  -5   4       19.78       17.43      0.67 o 
   2  -5   4       27.34       31.15      1.11 o 
   3  -5   4      577.32      577.26      5.51 o 
   4  -5   4       46.42       42.18      1.67 o 
   5  -5   4        4.12        2.71      0.52 o 
   6  -5   4        5.84        3.90      1.42 o 
   7  -5   4       17.95       14.19      2.66 o 
   8  -5   4       18.12       11.36      2.84 o 
   9  -5   4        3.87        1.42      0.89 o 
  -8  -4   4        0.00        0.18      0.89 o 
  -7  -4   4       19.42       20.41      3.19 o 
  -6  -4   4        3.01        6.21      1.60 o 
  -5  -4   4       18.80       19.04      1.86 o 
  -4  -4   4       20.58       21.29      1.77 o 
  -3  -4   4        2.86        3.02      0.53 o 
  -2  -4   4       67.54       79.44      1.63 o 
  -1  -4   4      331.62      340.74      7.12 o 
   0  -4   4     1657.58     1764.57     18.55 o 
   1  -4   4      346.70      335.72      5.74 o 
   2  -4   4       63.69       61.04      1.28 o 
   3  -4   4       19.73       17.75      0.96 o 
   4  -4   4       14.63       13.88      0.85 o 
   5  -4   4        6.60        6.06      0.93 o 
   6  -4   4       53.23       50.22      4.44 o 
   7  -4   4        0.25       -0.71      1.06 o 
   8  -4   4       13.21       14.73      3.02 o 
  -8  -3   4       12.09       14.19      2.84 o 
  -7  -3   4       17.15       16.86      2.84 o 
  -6  -3   4       14.07       10.47      1.95 o 
  -5  -3   4        1.22        1.20      1.15 o 
  -4  -3   4       65.85       67.45      3.19 o 
  -3  -3   4       24.12       23.08      1.24 o 
  -2  -3   4      466.63      490.44      4.49 o 
  -1  -3   4      871.24      891.01      4.95 o 
   0  -3   4       58.99       67.62      1.95 o 
   1  -3   4       71.99       79.62      1.78 o 
   2  -3   4       87.09       88.10      1.92 o 
   3  -3   4        1.44        1.53      0.33 o 
   4  -3   4       17.09       16.63      0.97 o 
   5  -3   4       66.25       63.72      4.44 o 
   6  -3   4        3.49        2.84      1.42 o 
   7  -3   4       21.31       20.05      3.19 o 
   8  -3   4        0.80        2.31      1.60 o 
  -9  -2   4        1.22        1.95      1.42 o 
  -8  -2   4        2.83        3.19      1.60 o 
  -7  -2   4        1.24        2.13      1.06 o 
  -6  -2   4        0.23       -0.18      1.06 o 
  -5  -2   4       12.79       12.59      1.15 o 
  -4  -2   4      329.42      333.63      7.11 o 
  -3  -2   4     1027.29     1032.85      8.54 o 
  -2  -2   4       91.69       88.98      2.93 o 
  -1  -2   4        8.10        9.05      0.47 o 
   0  -2   4      349.51      325.25      2.85 o 
   1  -2   4      353.80      354.74      3.88 o 
   2  -2   4       39.84       37.21      1.12 o 
   3  -2   4        0.66        0.57      0.24 o 
   4  -2   4        4.96        5.36      0.49 o 
   5  -2   4       35.76       36.56      3.37 o 
   6  -2   4       31.80       34.78      3.73 o 
   7  -2   4       13.00        9.58      2.31 o 
   8  -2   4        0.77       -1.06      1.06 o 
  -9  -1   4        4.14        7.10      2.13 o 
  -8  -1   4       14.64       17.21      3.02 o 
  -7  -1   4        0.09       -0.46      0.46 o 
  -6  -1   4        6.56        6.21      1.60 o 
  -5  -1   4      121.35      128.39      3.92 o 
  -4  -1   4        0.96        1.91      0.62 o 
  -3  -1   4      315.94      328.88      6.23 o 
  -2  -1   4      368.18      374.93      4.78 o 
  -1  -1   4      450.69      468.29      4.01 o 
   0  -1   4       13.55       11.55      0.53 o 
   1  -1   4        7.97        6.38      0.43 o 
   2  -1   4        2.53        2.79      0.34 o 
   3  -1   4      222.63      221.26      3.17 o 
   4  -1   4       68.36       68.11      2.76 o 
   5  -1   4       40.26       39.57      3.55 o 
   6  -1   4        1.81       -0.35      0.71 o 
   7  -1   4        3.87        5.85      1.95 o 
   8  -1   4        8.69        9.76      2.66 o 
  -9   0   4        0.07       -1.42      1.42 o 
  -8   0   4       50.66       12.69     22.27 o 
  -7   0   4       44.32       42.06      4.44 o 
  -6   0   4       22.18       28.21      3.19 o 
  -5   0   4        1.42        2.22      0.63 o 
  -4   0   4      197.34      193.02      4.39 o 
  -3   0   4     1022.49     1034.87     12.54 o 
  -2   0   4      230.25      230.34      4.91 o 
  -1   0   4      310.63      304.80      2.99 o 
   0   0   4      996.05      987.70      4.57 o 
   1   0   4       50.58       47.25      1.04 o 
   2   0   4        0.56        0.38      0.11 o 
   3   0   4        7.75        3.58      0.63 o 
   4   0   4      120.33      115.86      3.63 o 
   5   0   4       71.70       64.96      4.61 o 
   6   0   4       29.65       25.20      3.19 o 
   7   0   4        8.95        8.52      1.95 o 
 -10   1   4       16.79       20.40      3.90 o 
  -9   1   4        0.52       -0.18      1.06 o 
  -8   1   4        4.19        6.74      1.95 o 
  -7   1   4       85.94       79.17      6.04 o 
  -6   1   4        0.16        0.35      0.53 o 
  -5   1   4       10.08       11.80      1.31 o 
  -4   1   4      364.27      415.39      6.58 o 
  -3   1   4       43.77       47.92      3.02 o 
  -2   1   4      150.18      166.90      7.29 o 
  -1   1   4        0.44        2.09      0.27 o 
   0   1   4      555.77      539.81      5.89 o 
   1   1   4        3.45        1.77      0.43 o 
   2   1   4       73.67       70.09      2.35 o 
   3   1   4       11.30       13.88      1.24 o 
   4   1   4      539.53      543.36      8.10 o 
   5   1   4       10.61        9.05      1.77 o 
   6   1   4        0.65        0.35      1.06 o 
   7   1   4        2.08       -0.53      1.42 o 
 -10   2   4        1.94        1.06      1.24 o 
  -9   2   4        0.02        0.00      1.06 o 
  -8   2   4       13.99       17.74      3.19 o 
  -7   2   4      111.61      108.65      7.10 o 
  -6   2   4        8.13        7.27      1.77 o 
  -5   2   4       52.53       39.93      3.37 o 
  -4   2   4       10.95       11.89      1.77 o 
  -3   2   4      113.01      112.56      2.87 o 
  -2   2   4       84.23       81.34      2.82 o 
  -1   2   4      250.74      244.69      4.83 o 
   0   2   4        0.12        0.04      0.14 o 
   1   2   4        0.94        2.22      0.52 o 
   2   2   4       14.24       15.38      0.89 o 
   3   2   4        4.48        6.56      1.42 o 
   4   2   4      150.16      149.94      4.37 o 
   5   2   4       52.93       52.88      4.44 o 
   6   2   4        0.06       -1.24      1.24 o 
   7   2   4        3.29        3.19      1.42 o 
 -10   3   4        0.11        0.53      1.42 o 
  -9   3   4        7.10        5.68      1.95 o 
  -8   3   4       60.66       55.90      5.50 o 
  -7   3   4      115.75      123.92      7.63 o 
  -6   3   4       90.62       90.36      6.04 o 
  -5   3   4      215.54      263.60      6.00 o 
  -4   3   4      447.41      500.38      7.96 o 
  -3   3   4      125.10      129.66      3.94 o 
  -2   3   4        0.13        0.39      0.16 o 
  -1   3   4       67.22       67.27      2.68 o 
   0   3   4       22.35       26.73      1.94 o 
   1   3   4        4.15        4.24      0.43 o 
   2   3   4        0.05       -0.05      0.26 o 
   3   3   4      136.79      138.56      3.92 o 
   4   3   4       44.27       40.92      3.19 o 
   5   3   4        2.24        2.31      1.06 o 
   6   3   4        4.25        1.77      1.06 o 
 -10   4   4        7.66        8.34      2.66 o 
  -9   4   4       18.35       20.76      3.73 o 
  -8   4   4        6.32       11.71      2.66 o 
  -7   4   4      133.00      121.80      7.63 o 
  -6   4   4       39.17       35.90      2.47 o 
  -5   4   4      218.05      218.87      4.16 o 
  -4   4   4       40.05       43.38      1.78 o 
  -3   4   4       57.60       59.82      1.63 o 
  -2   4   4        2.43        2.36      0.47 o 
  -1   4   4       48.58       51.76      2.55 o 
   0   4   4      137.68      137.56      4.58 o 
   1   4   4      105.02      108.44      2.29 o 
   2   4   4        0.83        0.63      0.27 o 
   3   4   4       10.20        9.50      1.11 o 
   4   4   4       49.55       52.11      2.52 o 
   5   4   4        2.38        2.84      1.06 o 
   6   4   4        1.83        0.00      0.89 o 
 -10   5   4        3.93        1.06      1.06 o 
  -9   5   4        2.17       -0.53      0.89 o 
  -8   5   4       73.05       84.66      6.92 o 
  -7   5   4       41.98       38.63      4.17 o 
  -6   5   4       39.22       37.68      1.89 o 
  -5   5   4       56.70       57.60      2.16 o 
  -4   5   4        5.78        6.17      0.66 o 
  -3   5   4        4.59        5.06      0.45 o 
  -2   5   4        3.07        2.30      0.54 o 
  -1   5   4        8.46        6.93      0.98 o 
   0   5   4       13.63       15.93      0.54 o 
   1   5   4       11.99       11.36      0.79 o 
   2   5   4        0.07       -0.12      0.27 o 
   3   5   4       29.87       32.11      1.64 o 
   4   5   4        6.59        5.27      0.89 o 
   5   5   4        3.41        6.74      1.77 o 
 -10   6   4        0.00        4.26      2.13 o 
  -9   6   4       32.01       42.76      5.32 o 
  -8   6   4       58.58       57.66      5.15 o 
  -7   6   4        7.00        6.49      1.24 o 
  -6   6   4       19.82       19.91      1.47 o 
  -5   6   4      199.36      202.24      4.09 o 
  -4   6   4      141.03      139.16      3.04 o 
  -3   6   4       63.14       62.18      1.86 o 
  -2   6   4      402.93      384.53     10.85 o 
  -1   6   4       42.31       41.17      3.37 o 
   0   6   4       16.49       17.04      0.61 o 
   1   6   4       36.70       33.83      1.80 o 
   2   6   4        0.04       -0.30      0.30 o 
   3   6   4        0.03        0.46      0.43 o 
   4   6   4        9.93        8.52      1.95 o 
 -10   7   4        7.11        6.03      2.48 o 
  -9   7   4        5.62        5.02      2.75 o 
  -8   7   4        3.47        3.16      0.98 o 
  -7   7   4        3.15        2.94      0.85 o 
  -6   7   4       42.18       47.94      2.03 o 
  -5   7   4       10.05        8.35      0.88 o 
  -4   7   4       31.79       31.05      1.71 o 
  -3   7   4       39.89       32.30      3.37 o 
  -2   7   4        1.94        1.42      0.89 o 
  -1   7   4        0.88        1.60      1.06 o 
   0   7   4        1.58        0.77      0.18 o 
   1   7   4        1.28        1.72      0.48 o 
   2   7   4       41.92       42.41      2.03 o 
   3   7   4        0.85        0.21      0.59 o 
  -9   8   4        0.02        0.18      0.71 o 
  -8   8   4       46.69       50.88      3.61 o 
  -7   8   4      118.86      123.22      4.73 o 
  -6   8   4       28.03       34.38      2.19 o 
  -5   8   4       11.23       11.96      1.05 o 
  -4   8   4       22.74       23.56      1.53 o 
  -3   8   4      107.39      106.33      6.39 o 
  -2   8   4       23.46       26.62      3.19 o 
  -1   8   4        9.79       10.47      1.95 o 
   0   8   4       31.93       33.18      3.37 o 
   1   8   4       37.26       35.31      3.73 o 
   2   8   4        1.55        1.54      0.72 o 
  -9   9   4       10.61       10.63      1.83 o 
  -8   9   4        0.05       -0.28      0.51 o 
  -7   9   4       83.80       90.97      4.93 o 
  -6   9   4        4.62        4.77      1.86 o 
  -5   9   4       13.60       12.24      2.48 o 
  -4   9   4       16.15       15.61      2.66 o 
  -3   9   4       78.21       85.02      5.86 o 
  -2   9   4      161.12      162.82      7.99 o 
  -1   9   4        3.51        1.60      1.06 o 
   0   9   4        1.20        1.60      1.06 o 
   1   9   4        0.00        1.24      0.71 o 
  -8  10   4        0.96        1.22      1.69 o 
  -7  10   4        0.65       -0.14      0.62 o 
  -6  10   4        2.04        3.64      1.06 o 
  -5  10   4        0.68        3.19      1.42 o 
  -4  10   4        1.45        2.48      1.24 o 
  -3  10   4       53.01       66.02      5.32 o 
  -2  10   4       35.36       32.65      3.73 o 
  -1  10   4        1.40        4.44      1.42 o 
   0  10   4        2.59        2.84      1.24 o 
  -7  11   4       24.11       27.28      2.88 o 
  -6  11   4        3.26        6.67      2.22 o 
  -5  11   4        2.94        4.44      1.60 o 
  -4  11   4        1.15        0.89      0.89 o 
  -3  11   4       69.46       72.41      5.86 o 
  -2  11   4       10.29        8.87      1.95 o 
   2 -13   5       14.49       13.84      2.66 o 
   3 -13   5        1.56        4.26      1.60 o 
   4 -13   5        7.25        7.10      1.77 o 
   0 -12   5        7.28        6.74      1.95 o 
   1 -12   5        1.85        2.48      1.06 o 
   2 -12   5        7.51        7.10      1.77 o 
   3 -12   5        0.01        0.00      0.89 o 
   4 -12   5       18.17       17.39      2.84 o 
   5 -12   5        1.56        3.02      1.42 o 
   6 -12   5        3.03        4.08      1.42 o 
  -2 -11   5        0.04        1.77      1.06 o 
  -1 -11   5       32.38       29.81      3.90 o 
   0 -11   5       44.97       42.94      4.44 o 
   1 -11   5       61.62       62.65      5.15 o 
   2 -11   5        2.15        2.13      1.06 o 
   3 -11   5       19.70       23.24      3.02 o 
   4 -11   5       70.64       43.79     24.76 o 
   5 -11   5        0.60       -0.06      0.55 o 
   6 -11   5        2.37        5.32      1.77 o 
   7 -11   5        1.22        1.06      1.06 o 
  -3 -10   5       11.96       15.79      3.02 o 
  -2 -10   5        3.50        3.73      1.24 o 
  -1 -10   5       20.36       15.81      2.40 o 
   0 -10   5      255.55      262.60      4.48 o 
   1 -10   5       13.10       10.02      0.67 o 
   2 -10   5        5.59        3.81      1.15 o 
   3 -10   5       13.72       14.52      1.34 o 
   4 -10   5      292.25      306.64     10.66 o 
   5 -10   5       75.02       81.95      3.81 o 
   6 -10   5        0.00        0.27      1.06 o 
   7 -10   5       19.86       20.28      2.66 o 
  -4  -9   5        2.07        2.87      1.15 o 
  -3  -9   5        0.00        0.04      0.46 o 
  -2  -9   5       10.94        8.34      1.95 o 
  -1  -9   5        8.15        5.39      0.61 o 
   0  -9   5        0.31        0.10      0.19 o 
   1  -9   5        1.28        1.62      0.17 o 
   2  -9   5       78.87       86.31      1.94 o 
   3  -9   5        4.24        4.10      0.55 o 
   4  -9   5        0.43        0.01      0.27 o 
   5  -9   5        0.15        0.19      0.27 o 
   6  -9   5        1.93        2.75      0.88 o 
   7  -9   5       17.06       15.82      2.00 o 
   8  -9   5        1.28       -1.06      1.06 o 
  -5  -8   5        0.94        0.35      0.71 o 
  -4  -8   5       22.23       20.96      1.96 o 
  -3  -8   5        1.49        1.89      1.24 o 
  -2  -8   5        0.42        0.46      0.36 o 
  -1  -8   5      481.26      506.31      6.76 o 
   0  -8   5      591.42      581.03      4.56 o 
   1  -8   5      204.46      214.25      3.27 o 
   2  -8   5       64.10       64.51      1.63 o 
   3  -8   5        1.84        1.31      0.28 o 
   4  -8   5       39.05       38.70      1.97 o 
   5  -8   5       17.30       17.71      1.33 o 
   6  -8   5       36.94       39.19      3.02 o 
   7  -8   5        7.31        3.90      1.42 o 
   8  -8   5        0.14        0.71      0.89 o 
  -6  -7   5        3.25        1.95      1.24 o 
  -5  -7   5        3.50        2.84      1.06 o 
  -4  -7   5        0.03        0.94      0.71 o 
  -3  -7   5        1.26        0.53      0.53 o 
  -2  -7   5       17.29       16.84      0.91 o 
  -1  -7   5      128.99      125.77      2.74 o 
   0  -7   5       50.14       54.66      4.08 o 
   1  -7   5       12.49       11.71      1.95 o 
   2  -7   5       15.82       17.51      2.04 o 
   3  -7   5       20.75       20.95      1.09 o 
   4  -7   5        0.43        0.23      0.28 o 
   5  -7   5       13.06       11.49      1.01 o 
   6  -7   5        3.24        3.98      0.93 o 
   7  -7   5        2.73        0.71      0.71 o 
   8  -7   5        0.60        1.60      0.89 o 
  -7  -6   5        1.39        0.53      1.06 o 
  -6  -6   5        3.74        3.73      1.42 o 
  -5  -6   5       16.44       14.02      2.31 o 
  -4  -6   5       16.47       12.46      1.15 o 
  -3  -6   5       12.07       13.03      1.06 o 
  -2  -6   5        1.00        0.46      0.15 o 
  -1  -6   5       15.04       13.77      0.82 o 
   0  -6   5       18.42       13.11      1.42 o 
   1  -6   5       70.65       66.33      3.36 o 
   2  -6   5      291.40      301.77      4.17 o 
   3  -6   5       44.59       45.63      1.58 o 
   4  -6   5       22.26       23.76      1.30 o 
   5  -6   5        1.38        1.04      0.63 o 
   6  -6   5       45.34       42.06      4.08 o 
   7  -6   5        2.52        2.84      1.42 o 
   8  -6   5        0.03        1.06      1.24 o 
  -7  -5   5        0.99        1.60      1.24 o 
  -6  -5   5       38.42       37.62      3.90 o 
  -5  -5   5        0.01       -0.07      0.30 o 
  -4  -5   5       19.89       18.63      1.60 o 
  -3  -5   5       14.80       10.72      0.85 o 
  -2  -5   5       93.43       90.44      2.24 o 
  -1  -5   5       49.64       53.96      3.73 o 
   0  -5   5       62.56       76.33      4.26 o 
   1  -5   5       66.57       65.83      1.62 o 
   2  -5   5      459.45      473.81      6.89 o 
   3  -5   5       57.66       59.39      1.76 o 
   4  -5   5       32.30       33.99      1.64 o 
   5  -5   5       83.87       83.34      3.64 o 
   6  -5   5       57.61       53.42      4.61 o 
   7  -5   5        0.12       -0.35      0.71 o 
   8  -5   5        6.75        6.03      1.95 o 
  -8  -4   5        0.25        0.00      0.71 o 
  -7  -4   5       23.95       23.78      3.55 o 
  -6  -4   5        3.46        2.31      1.06 o 
  -5  -4   5        0.00       -0.22      0.46 o 
  -4  -4   5        5.48        4.97      0.89 o 
  -3  -4   5       24.52       22.43      1.15 o 
  -2  -4   5       97.55      108.52      2.38 o 
  -1  -4   5        1.23        2.84      0.89 o 
   0  -4   5      617.90      633.78     11.77 o 
   1  -4   5       36.04       31.94      0.99 o 
   2  -4   5       37.90       34.45      1.27 o 
   3  -4   5       18.87       21.19      1.02 o 
   4  -4   5       29.77       28.12      1.49 o 
   5  -4   5       53.93       47.56      3.90 o 
   6  -4   5        5.28        3.37      1.42 o 
   7  -4   5        4.14        2.84      1.42 o 
   8  -4   5        2.24        3.02      1.42 o 
  -8  -3   5        0.27        1.42      1.06 o 
  -7  -3   5      101.50      110.05      7.10 o 
  -6  -3   5       56.44       50.40      4.44 o 
  -5  -3   5       46.62       46.48      2.26 o 
  -4  -3   5        1.17        1.60      0.53 o 
  -3  -3   5      391.34      403.23      5.13 o 
  -2  -3   5      178.44      205.22      2.68 o 
  -1  -3   5      414.56      416.75      4.22 o 
   0  -3   5        1.85        2.62      0.53 o 
   1  -3   5      252.35      257.15      2.92 o 
   2  -3   5        0.11        0.31      0.16 o 
   3  -3   5       62.12       68.78      1.83 o 
   4  -3   5      191.89      191.84      3.92 o 
   5  -3   5       28.81       29.27      1.55 o 
   6  -3   5        0.02        1.42      0.89 o 
   7  -3   5       27.41       29.46      3.90 o 
   8  -3   5       12.67       13.84      2.84 o 
  -9  -2   5        6.43        6.21      2.13 o 
  -8  -2   5        6.04        6.92      2.31 o 
  -7  -2   5      102.55      107.75      7.10 o 
  -6  -2   5       59.78       57.50      4.61 o 
  -5  -2   5        2.91        3.19      0.68 o 
  -4  -2   5       19.86       20.92      1.41 o 
  -3  -2   5        0.61        0.80      0.25 o 
  -2  -2   5       94.34       86.22      1.67 o 
  -1  -2   5        0.77        0.79      0.23 o 
   0  -2   5      392.16      403.87      3.42 o 
   1  -2   5       20.46       17.00      0.87 o 
   2  -2   5      165.67      166.95      2.86 o 
   3  -2   5        0.04        0.05      0.20 o 
   4  -2   5      218.25      223.67      3.55 o 
   5  -2   5       37.82       38.86      3.55 o 
   6  -2   5        0.02        0.53      0.71 o 
   7  -2   5        0.64        1.77      1.06 o 
   8  -2   5        0.31        1.24      1.06 o 
  -9  -1   5        0.45        1.24      1.24 o 
  -8  -1   5       28.46       30.52      4.08 o 
  -7  -1   5      201.42      193.97     11.37 o 
  -6  -1   5      107.42      113.09      6.57 o 
  -5  -1   5       10.08       11.12      1.19 o 
  -4  -1   5        9.01       12.24      1.60 o 
  -3  -1   5       33.89       29.05      1.63 o 
  -2  -1   5      188.54      185.71      2.63 o 
  -1  -1   5      151.82      150.05      2.19 o 
   0  -1   5     1037.36     1049.58      5.80 o 
   1  -1   5       86.73      101.71      1.91 o 
   2  -1   5      271.17      276.30      3.02 o 
   3  -1   5       23.15       14.84      1.00 o 
   4  -1   5      122.53      127.89      3.95 o 
   5  -1   5       11.01       11.71      1.95 o 
   6  -1   5        6.06        8.16      1.95 o 
   7  -1   5        0.01       -0.53      0.71 o 
  -9   0   5       40.79       39.39      4.97 o 
  -8   0   5        1.73        1.42      1.06 o 
  -7   0   5      148.02      146.71      8.70 o 
  -6   0   5       30.62       30.96      2.22 o 
  -5   0   5       11.72        8.95      0.84 o 
  -4   0   5       56.90       58.75      3.73 o 
  -3   0   5      162.77      157.02      3.96 o 
  -2   0   5      389.44      375.48      4.55 o 
  -1   0   5      113.10      115.88      2.29 o 
   0   0   5     1337.13     1402.89     11.92 o 
   1   0   5       89.30       87.15      1.60 o 
   2   0   5       73.53       75.72      1.79 o 
   3   0   5        3.23        0.71      0.53 o 
   4   0   5       50.78       50.84      2.50 o 
   5   0   5        7.49        7.81      1.77 o 
   6   0   5       11.65       12.24      2.31 o 
   7   0   5        4.56        3.90      1.42 o 
 -10   1   5        0.10        1.06      0.89 o 
  -9   1   5        1.91        0.35      0.89 o 
  -8   1   5       86.22       95.14      7.10 o 
  -7   1   5       87.87       86.97      3.74 o 
  -6   1   5       13.22       14.15      1.49 o 
  -5   1   5       10.92       11.22      1.04 o 
  -4   1   5        3.80        6.21      1.24 o 
  -3   1   5        1.11        0.59      0.31 o 
  -2   1   5      194.87      227.23      3.50 o 
  -1   1   5       17.79       15.79      0.87 o 
   0   1   5      372.48      388.77      3.05 o 
   1   1   5       49.87       67.07      2.14 o 
   2   1   5       38.11       38.19      1.56 o 
   3   1   5        0.44       -0.03      0.43 o 
   4   1   5        7.01        6.67      0.98 o 
   5   1   5        0.00       -0.71      0.71 o 
   6   1   5        0.03       -1.24      1.24 o 
   7   1   5        0.80       -1.24      1.42 o 
 -10   2   5        0.18        0.71      1.06 o 
  -9   2   5        5.32        4.08      1.77 o 
  -8   2   5       51.97       53.24      5.32 o 
  -7   2   5       30.73       29.10      3.73 o 
  -6   2   5       45.42       44.57      2.56 o 
  -5   2   5       35.54       34.70      1.84 o 
  -4   2   5      138.13      148.63     11.90 o 
  -3   2   5     1564.97     1775.56     15.18 o 
  -2   2   5      110.76      109.86      1.89 o 
  -1   2   5       27.43       32.51      0.88 o 
   0   2   5      220.83      225.33      3.09 o 
   1   2   5       24.13       20.73      0.93 o 
   2   2   5       44.20       41.07      1.87 o 
   3   2   5       11.51        2.97      4.97 o 
   4   2   5       53.09       51.11      3.90 o 
   5   2   5       15.08       11.89      2.31 o 
   6   2   5        4.50        7.10      1.95 o 
 -10   3   5        1.59        1.77      1.42 o 
  -9   3   5        7.86        8.87      2.66 o 
  -8   3   5        8.52       10.65      2.66 o 
  -7   3   5       31.87       27.33      3.73 o 
  -6   3   5      123.64      145.95      7.63 o 
  -5   3   5        0.14        0.35      0.50 o 
  -4   3   5       54.39       55.78      2.35 o 
  -3   3   5       59.89       62.70      2.39 o 
  -2   3   5       49.96       51.95      2.18 o 
  -1   3   5      113.48      118.39      3.94 o 
   0   3   5       18.13       18.63      0.79 o 
   1   3   5       13.94       14.19      0.83 o 
   2   3   5        0.20        0.07      0.27 o 
   3   3   5       25.72       12.10     11.18 o 
   4   3   5       30.51       25.37      3.02 o 
   5   3   5        2.67        2.66      1.24 o 
   6   3   5        0.33        0.00      0.89 o 
 -10   4   5        1.84        3.90      1.42 o 
  -9   4   5        0.16        0.35      0.89 o 
  -8   4   5        4.70        4.08      1.60 o 
  -7   4   5       24.83       26.08      3.55 o 
  -6   4   5        0.12        0.00      0.48 o 
  -5   4   5        0.09        0.09      0.50 o 
  -4   4   5      102.59      105.53      3.05 o 
  -3   4   5      231.22      205.11      3.26 o 
  -2   4   5      127.64      120.04      3.47 o 
  -1   4   5       12.68       13.77      1.12 o 
   0   4   5       79.02       79.18      3.14 o 
   1   4   5        2.50        1.81      0.30 o 
   2   4   5       26.23       27.17      1.41 o 
   3   4   5       64.16       65.42      3.07 o 
   4   4   5       39.22       45.25      4.08 o 
   5   4   5        1.78        3.02      1.42 o 
 -10   5   5        0.18        0.71      1.06 o 
  -9   5   5        2.07        3.37      1.77 o 
  -8   5   5        0.94       -0.71      0.89 o 
  -7   5   5       11.88        9.96      1.41 o 
  -6   5   5        0.98        1.51      0.40 o 
  -5   5   5       51.71       48.92      2.01 o 
  -4   5   5       20.47       18.02      1.10 o 
  -3   5   5      110.39      105.88      4.14 o 
  -2   5   5      321.20      304.43      6.85 o 
  -1   5   5      352.99      336.83      8.53 o 
   0   5   5       97.20       99.51      3.77 o 
   1   5   5        4.25        3.43      0.45 o 
   2   5   5        8.77        8.82      0.81 o 
   3   5   5        0.30        0.55      0.80 o 
   4   5   5        7.85        7.10      1.60 o 
 -10   6   5        0.01        3.37      1.95 o 
  -9   6   5        0.28       -1.60      1.60 o 
  -8   6   5        1.02        2.17      0.81 o 
  -7   6   5        3.63        3.55      1.00 o 
  -6   6   5       23.18       20.27      1.31 o 
  -5   6   5        0.36        0.23      0.45 o 
  -4   6   5      195.59      200.39      3.41 o 
  -3   6   5       46.71       50.94      3.01 o 
  -2   6   5      299.56      290.15      7.04 o 
  -1   6   5       88.57       83.62      3.64 o 
   0   6   5       60.65       65.11      3.26 o 
   1   6   5        0.02        0.00      0.13 o 
   2   6   5        0.01        0.23      0.43 o 
   3   6   5        7.79        7.19      1.19 o 
   4   6   5        9.37       15.08      2.48 o 
 -10   7   5        1.94        3.73      1.95 o 
  -9   7   5        0.12        0.18      1.06 o 
  -8   7   5       14.63       13.51      1.83 o 
  -7   7   5        1.23        1.21      0.70 o 
  -6   7   5      175.37      167.48      4.13 o 
  -5   7   5      615.95      646.23      7.85 o 
  -4   7   5       32.63       30.36      1.24 o 
  -3   7   5        0.25       -0.03      0.68 o 
  -2   7   5       13.89       12.43      1.56 o 
  -1   7   5       24.56       23.76      2.07 o 
   0   7   5        9.28       10.21      1.86 o 
   1   7   5        0.53        0.18      0.63 o 
   2   7   5       31.81       32.39      2.50 o 
   3   7   5       23.26       23.24      3.37 o 
  -9   8   5        1.44        1.14      0.89 o 
  -8   8   5       45.21       48.14      3.06 o 
  -7   8   5      109.61      120.07      5.56 o 
  -6   8   5       41.27       41.72      3.26 o 
  -5   8   5      119.96      130.28      5.58 o 
  -4   8   5        0.38        0.35      0.55 o 
  -3   8   5       26.65       23.33      2.26 o 
  -2   8   5       24.16       26.81      3.99 o 
  -1   8   5        1.59        1.19      0.68 o 
   0   8   5        4.70        3.97      0.93 o 
   1   8   5       25.52       26.37      2.37 o 
   2   8   5        1.19       -0.18      0.98 o 
  -9   9   5       44.64       47.16      3.25 o 
  -8   9   5        4.05        5.78      1.77 o 
  -7   9   5        3.95        4.12      1.18 o 
  -6   9   5        0.08       -0.44      0.71 o 
  -5   9   5        0.75        1.16      0.68 o 
  -4   9   5       13.17       13.31      3.99 o 
  -3   9   5        0.03        0.31      0.81 o 
  -2   9   5       19.19       26.10      2.37 o 
  -1   9   5        1.75        0.96      0.59 o 
   0   9   5        0.12        0.02      1.69 o 
  -8  10   5        7.70        5.90      3.19 o 
  -7  10   5        2.50        2.31      1.00 o 
  -6  10   5        4.12        4.89      1.25 o 
  -5  10   5        0.87        1.03      0.72 o 
  -4  10   5       20.24       20.74      2.32 o 
  -3  10   5        1.24        0.21      0.59 o 
  -2  10   5        0.00       -0.39      0.59 o 
  -1  10   5        1.36        0.34      0.68 o 
  -6  11   5        6.61       12.16      1.94 o 
  -5  11   5        0.38       -0.56      1.69 o 
  -4  11   5       44.68       52.63      3.81 o 
  -3  11   5       33.79       39.50      3.26 o 
   0 -12   6        8.93       11.36      2.48 o 
   1 -12   6        2.47        6.39      1.95 o 
   2 -12   6        0.36        0.35      1.06 o 
   3 -12   6        0.17        0.89      0.89 o 
   4 -12   6       14.06       15.79      2.84 o 
   5 -12   6        0.66        2.13      1.06 o 
  -2 -11   6       50.88       73.29      6.39 o 
  -1 -11   6       53.97       60.34      5.68 o 
   0 -11   6        4.64        2.13      1.42 o 
   1 -11   6       16.14       17.21      2.84 o 
   2 -11   6       10.56        7.98      1.77 o 
   3 -11   6        5.36        3.02      1.42 o 
   4 -11   6       32.33       30.34      3.73 o 
   5 -11   6        0.29       -0.18      0.89 o 
   6 -11   6       46.58       49.15      4.97 o 
  -3 -10   6        3.03        5.85      1.95 o 
  -2 -10   6        3.61        3.73      1.42 o 
  -1 -10   6        3.17        0.89      0.89 o 
   0 -10   6       10.17       11.18      2.13 o 
   1 -10   6       24.16       25.73      3.37 o 
   2 -10   6       48.98       42.41      4.08 o 
   3 -10   6        6.98        4.23      1.06 o 
   4 -10   6        7.82        8.16      1.95 o 
   5 -10   6        0.86        1.60      1.06 o 
   6 -10   6       15.87       19.87      3.19 o 
   7 -10   6        0.49       -0.35      1.06 o 
  -4  -9   6        1.92        3.37      1.60 o 
  -3  -9   6        1.49        6.21      1.95 o 
  -2  -9   6        5.35        3.48      0.89 o 
  -1  -9   6       15.52       14.37      2.66 o 
   0  -9   6        1.19        7.81      1.95 o 
   1  -9   6       14.90       17.74      2.66 o 
   2  -9   6        6.49        6.17      0.71 o 
   3  -9   6      250.00      272.56      4.18 o 
   4  -9   6       22.46       23.65      1.83 o 
   5  -9   6        0.01       -0.98      0.98 o 
   6  -9   6        0.42        0.40      1.42 o 
   7  -9   6        2.23        1.45      1.15 o 
  -5  -8   6        0.19        1.42      1.42 o 
  -4  -8   6       12.27       11.22      1.51 o 
  -3  -8   6        6.82        5.15      1.60 o 
  -2  -8   6        3.55        4.16      0.71 o 
  -1  -8   6       21.05       19.52      2.84 o 
   0  -8   6       15.16       11.18      2.13 o 
   1  -8   6        5.34        2.31      1.06 o 
   2  -8   6        0.75        0.84      0.24 o 
   3  -8   6       72.56       73.69      2.05 o 
   4  -8   6        0.26        0.47      0.24 o 
   5  -8   6        8.15        8.45      0.90 o 
   6  -8   6        5.20        4.62      1.00 o 
   7  -8   6        0.03        1.24      1.06 o 
  -6  -7   6       13.70       16.50      2.66 o 
  -5  -7   6        3.32        2.43      0.81 o 
  -4  -7   6        3.21        2.61      0.62 o 
  -3  -7   6        1.11        1.03      0.30 o 
  -2  -7   6        1.38        1.41      0.44 o 
  -1  -7   6       23.39       20.76      2.66 o 
   0  -7   6       18.82       18.45      2.48 o 
   1  -7   6       44.03       50.76      4.08 o 
   2  -7   6        0.33        0.57      0.17 o 
   3  -7   6        0.98        1.08      0.30 o 
   4  -7   6       40.73       40.76      1.82 o 
   5  -7   6       12.38       11.51      1.44 o 
   6  -7   6        3.06        2.48      0.89 o 
   7  -7   6        2.44        1.77      1.06 o 
   8  -7   6        2.05        3.02      1.42 o 
  -7  -6   6       33.55       36.91      4.44 o 
  -6  -6   6        0.02       -1.06      1.06 o 
  -5  -6   6       21.62       17.21      2.48 o 
  -4  -6   6       16.34        9.98      1.51 o 
  -3  -6   6        1.40        0.71      0.16 o 
  -2  -6   6       68.21       60.89      2.06 o 
  -1  -6   6      164.64      168.19      7.46 o 
   0  -6   6      235.05      258.17      8.71 o 
   1  -6   6       17.92       16.64      2.22 o 
   2  -6   6       58.33       53.52      1.98 o 
   3  -6   6        1.61        1.22      0.37 o 
   4  -6   6       68.46       64.99      2.32 o 
   5  -6   6       37.98       39.23      2.57 o 
   6  -6   6        0.23       -0.71      0.89 o 
   7  -6   6        0.81        1.95      1.24 o 
   8  -6   6       13.60       13.31      2.84 o 
  -7  -5   6       55.09       65.84      5.86 o 
  -6  -5   6        3.64        3.73      1.42 o 
  -5  -5   6        1.69        1.95      0.46 o 
  -4  -5   6        6.12        6.56      0.89 o 
  -3  -5   6        0.64        0.51      0.23 o 
  -2  -5   6        0.01        0.63      0.33 o 
  -1  -5   6       35.44       39.40      3.37 o 
   0  -5   6       10.58        8.69      1.60 o 
   1  -5   6       85.74       87.14      1.46 o 
   2  -5   6      113.89      124.62      2.56 o 
   3  -5   6        6.94        8.69      0.77 o 
   4  -5   6        0.32        0.80      0.56 o 
   5  -5   6        2.52        2.42      0.68 o 
   6  -5   6        2.15        0.71      0.53 o 
   7  -5   6        3.37        0.53      0.71 o 
   8  -5   6        4.55        4.97      1.95 o 
  -8  -4   6       24.58       20.76      3.55 o 
  -7  -4   6        6.17        7.81      1.95 o 
  -6  -4   6        0.00        0.18      0.71 o 
  -5  -4   6        1.13        1.15      0.46 o 
  -4  -4   6        0.06        0.00      0.35 o 
  -3  -4   6      336.79      351.96      5.09 o 
  -2  -4   6        7.75        9.24      0.42 o 
  -1  -4   6      106.22      111.33      5.50 o 
   0  -4   6      283.08      284.90      8.27 o 
   1  -4   6       76.84       84.38      1.65 o 
   2  -4   6       96.79      100.65      2.08 o 
   3  -4   6        4.91        5.90      0.70 o 
   4  -4   6       38.36       35.44      1.89 o 
   5  -4   6        3.38        3.90      1.24 o 
   6  -4   6        1.18        2.66      1.24 o 
   7  -4   6        1.69        1.77      1.24 o 
  -8  -3   6        0.50       -0.71      0.89 o 
  -7  -3   6       58.30       58.03      5.15 o 
  -6  -3   6        0.84        0.71      0.71 o 
  -5  -3   6        2.56        2.78      0.59 o 
  -4  -3   6        0.41       -0.07      0.30 o 
  -3  -3   6      338.55      324.69      4.37 o 
  -2  -3   6        5.31        7.90      0.69 o 
  -1  -3   6      119.23      125.18      1.87 o 
   0  -3   6       22.52       25.73      1.00 o 
   1  -3   6        0.66        1.56      0.38 o 
   2  -3   6        2.57        2.31      0.34 o 
   3  -3   6       15.06       16.02      0.93 o 
   4  -3   6      245.82      244.49      5.71 o 
   5  -3   6       11.39       11.71      1.06 o 
   6  -3   6        2.12        4.79      1.60 o 
   7  -3   6       11.78       11.18      2.48 o 
  -9  -2   6        1.73        0.53      1.06 o 
  -8  -2   6        0.09       -0.35      1.06 o 
  -7  -2   6        0.12        0.18      0.71 o 
  -6  -2   6        1.98        0.71      0.71 o 
  -5  -2   6        1.83        1.19      0.43 o 
  -4  -2   6        1.67        2.66      0.71 o 
  -3  -2   6      335.40      338.75      5.33 o 
  -2  -2   6       22.52       21.68      1.01 o 
  -1  -2   6      161.90      150.79      2.74 o 
   0  -2   6      223.20      214.55      2.79 o 
   1  -2   6       70.89       68.39      1.84 o 
   2  -2   6        0.30        0.15      0.19 o 
   3  -2   6       22.06       22.97      1.12 o 
   4  -2   6       35.61       33.57      1.74 o 
   5  -2   6       13.47       14.37      2.31 o 
   6  -2   6        6.69        3.90      1.42 o 
   7  -2   6        5.16        4.26      1.77 o 
  -9  -1   6        3.45        7.45      2.48 o 
  -8  -1   6       32.63       30.52      4.08 o 
  -7  -1   6      235.08      258.27     10.84 o 
  -6  -1   6      157.55      159.99      7.81 o 
  -5  -1   6        0.06        0.00      0.38 o 
  -4  -1   6        0.08        0.53      0.35 o 
  -3  -1   6      452.23      450.26      5.45 o 
  -2  -1   6      136.20      128.26      2.69 o 
  -1  -1   6       38.03       37.28      1.20 o 
   0  -1   6       86.67      104.14      2.01 o 
   1  -1   6       30.93       30.54      1.12 o 
   2  -1   6       35.52       41.92      1.51 o 
   3  -1   6      277.39      281.38      4.51 o 
   4  -1   6      267.33      269.71      8.71 o 
   5  -1   6        1.37       -0.35      0.89 o 
   6  -1   6        4.97        5.32      1.42 o 
   7  -1   6        0.94        2.31      1.24 o 
  -9   0   6        1.22        0.00      0.71 o 
  -8   0   6        6.85        5.68      1.95 o 
  -7   0   6       71.56       69.57      5.68 o 
  -6   0   6        4.45        4.57      0.88 o 
  -5   0   6        3.44        4.28      0.68 o 
  -4   0   6      296.16      309.80      6.22 o 
  -3   0   6       38.35       64.21      3.17 o 
  -2   0   6       98.08       97.59      2.46 o 
  -1   0   6      199.34      204.63      4.08 o 
   0   0   6      119.21      143.99      2.16 o 
   1   0   6       18.15       17.75      0.78 o 
   2   0   6        3.09        3.80      0.54 o 
   3   0   6       46.77       46.84      2.32 o 
   4   0   6      104.88      106.15      5.50 o 
   5   0   6        0.95        1.60      1.06 o 
   6   0   6        1.44        1.77      1.06 o 
 -10   1   6       32.57       43.47      5.68 o 
  -9   1   6       43.09       46.32      5.50 o 
  -8   1   6        6.36        4.79      1.77 o 
  -7   1   6       17.08       14.90      2.66 o 
  -6   1   6        0.09        0.89      0.71 o 
  -5   1   6        2.45        1.90      0.47 o 
  -4   1   6      418.01      454.48      6.79 o 
  -3   1   6       20.85       21.03      1.63 o 
  -2   1   6      231.70      270.12      4.00 o 
  -1   1   6      878.07     1017.61      6.42 o 
   0   1   6      177.25      184.80      2.38 o 
   1   1   6        9.86        9.13      0.78 o 
   2   1   6       14.28       13.92      1.24 o 
   3   1   6      115.38      111.02      3.00 o 
   4   1   6       36.91       29.10      3.02 o 
   5   1   6       11.31       10.11      2.13 o 
   6   1   6        0.66       -1.06      1.06 o 
 -10   2   6        2.13        1.95      1.42 o 
  -9   2   6       18.95       16.15      3.19 o 
  -8   2   6        8.40        7.98      2.31 o 
  -7   2   6        6.68       11.53      2.48 o 
  -6   2   6        8.55        6.92      1.77 o 
  -5   2   6       80.69       73.04      2.78 o 
  -4   2   6       67.93       79.96      2.44 o 
  -3   2   6        0.51        0.33      0.43 o 
  -2   2   6       33.83       37.91      1.18 o 
  -1   2   6        4.71        5.77      0.46 o 
   0   2   6       65.65       65.24      2.03 o 
   1   2   6        0.54        0.98      0.46 o 
   2   2   6       27.02       24.55      1.57 o 
   3   2   6       70.64       67.01      2.85 o 
   4   2   6       10.60       14.73      2.31 o 
   5   2   6       13.42       12.42      2.31 o 
   6   2   6        0.58        2.13      1.42 o 
 -10   3   6        7.37       10.29      2.48 o 
  -9   3   6        5.61        7.10      2.31 o 
  -8   3   6       48.46       44.01      4.97 o 
  -7   3   6        1.05        0.53      0.89 o 
  -6   3   6       80.52       71.71      5.50 o 
  -5   3   6       39.59       43.14      2.89 o 
  -4   3   6       18.25       16.69      1.69 o 
  -3   3   6        2.95        4.93      0.53 o 
  -2   3   6       24.14       24.01      1.33 o 
  -1   3   6      121.72      105.69      3.16 o 
   0   3   6        8.65        8.93      0.82 o 
   1   3   6        0.59        1.19      0.43 o 
   2   3   6       30.94       32.27      1.77 o 
   3   3   6        8.63        8.58      1.02 o 
   4   3   6        9.71       14.37      2.31 o 
   5   3   6        6.67        7.10      1.95 o 
 -10   4   6        0.81        0.53      1.42 o 
  -9   4   6       96.94      110.93      8.52 o 
  -8   4   6       34.78       36.55      4.61 o 
  -7   4   6       37.77       40.64      4.61 o 
  -6   4   6       13.75       11.53      2.31 o 
  -5   4   6        7.67        7.12      1.19 o 
  -4   4   6       64.11       64.23      3.32 o 
  -3   4   6       66.38       66.73      1.88 o 
  -2   4   6      406.26      394.85      7.79 o 
  -1   4   6      170.15      164.68      4.95 o 
   0   4   6       10.29       10.40      1.31 o 
   1   4   6      325.74      313.95      4.12 o 
   2   4   6       65.73       73.73      2.32 o 
   3   4   6        9.51        9.94      2.13 o 
   4   4   6        1.74        3.37      1.24 o 
 -10   5   6        9.16        9.58      2.84 o 
  -9   5   6       26.10       31.23      4.61 o 
  -8   5   6        9.79        9.05      2.31 o 
  -7   5   6       21.11       18.81      3.19 o 
  -6   5   6       13.31       14.21      1.07 o 
  -5   5   6        0.12        0.30      0.33 o 
  -4   5   6        8.04        7.12      0.60 o 
  -3   5   6        5.99        6.29      1.33 o 
  -2   5   6       39.02       37.17      3.64 o 
  -1   5   6       12.60       13.88      1.63 o 
   0   5   6      138.31      144.03      6.48 o 
   1   5   6       12.07       11.68      0.93 o 
   2   5   6        1.35        1.95      0.68 o 
   3   5   6        0.13       -1.06      1.06 o 
   4   5   6        0.16        0.71      0.89 o 
 -10   6   6       20.48       21.29      4.08 o 
  -9   6   6        7.23       10.11      2.66 o 
  -8   6   6       15.86       16.86      3.19 o 
  -7   6   6       13.29        8.87      1.22 o 
  -6   6   6       62.57       65.39      2.60 o 
  -5   6   6      105.01      113.74      2.98 o 
  -4   6   6       20.36       17.57      1.88 o 
  -3   6   6     1863.59     1906.78     19.13 o 
  -2   6   6      143.72      140.59      5.08 o 
  -1   6   6       31.57       32.46      2.44 o 
   0   6   6        5.54        6.48      1.13 o 
   1   6   6       37.24       38.32      2.70 o 
   2   6   6        0.02        0.74      0.68 o 
   3   6   6        1.05        1.95      0.89 o 
  -9   7   6        0.06       -1.24      1.24 o 
  -8   7   6       13.14       14.69      1.69 o 
  -7   7   6       12.73       12.75      1.87 o 
  -6   7   6      106.63      122.24      5.56 o 
  -5   7   6       83.26       90.56      4.64 o 
  -4   7   6        4.06        4.61      1.13 o 
  -3   7   6       19.00       24.38      2.32 o 
  -2   7   6       29.47       26.23      3.28 o 
  -1   7   6        0.25        0.24      0.71 o 
   0   7   6        2.91        3.46      0.98 o 
   1   7   6        0.00        0.44      0.75 o 
   2   7   6        2.53        1.72      1.42 o 
  -9   8   6        0.52        0.20      0.60 o 
  -8   8   6        0.80        1.77      0.75 o 
  -7   8   6       98.84      103.05      5.38 o 
  -6   8   6        0.55        1.10      0.62 o 
  -5   8   6       18.97       16.95      2.13 o 
  -4   8   6       32.84       32.48      2.76 o 
  -3   8   6      132.76      140.54      5.65 o 
  -2   8   6       97.37      100.94      4.71 o 
  -1   8   6        0.89        0.20      0.62 o 
   0   8   6        3.46        2.54      0.81 o 
   1   8   6        2.05        0.03      0.81 o 
  -8   9   6        4.84        4.88      1.38 o 
  -7   9   6        2.42        1.57      0.93 o 
  -6   9   6        3.84        4.62      1.19 o 
  -5   9   6       30.18       35.39      3.07 o 
  -4   9   6        4.62        1.78      2.75 o 
  -3   9   6       68.86       79.87      4.45 o 
  -2   9   6        0.34       -0.43      0.55 o 
  -1   9   6        8.43       12.18      1.74 o 
   0   9   6        6.12        8.09      1.77 o 
  -7  10   6       24.10       21.50      3.64 o 
  -6  10   6        3.12        1.97      0.81 o 
  -5  10   6        2.09        3.11      1.02 o 
  -4  10   6       51.84       63.13      4.26 o 
  -3  10   6       14.97       16.05      2.19 o 
  -2  10   6       17.53       27.17      2.70 o 
   0 -12   7        7.03       21.47      3.37 o 
   1 -12   7       10.71        9.05      2.13 o 
   2 -12   7        0.03       -1.24      1.60 o 
   3 -12   7        2.03        4.61      1.77 o 
   4 -12   7       11.58       11.18      2.31 o 
  -2 -11   7       30.19       43.47      4.97 o 
  -1 -11   7       61.42       80.39      6.57 o 
   0 -11   7       19.24       18.99      3.19 o 
   1 -11   7        0.66        1.95      1.24 o 
   2 -11   7       11.10       10.47      2.13 o 
   3 -11   7        1.18        0.53      0.89 o 
   4 -11   7        2.02        1.95      1.24 o 
   5 -11   7        7.14        6.56      1.95 o 
  -3 -10   7       43.24       58.20      5.86 o 
  -2 -10   7        3.26        1.77      1.24 o 
  -1 -10   7       17.17       11.18      2.31 o 
   0 -10   7        3.29        3.55      1.24 o 
   1 -10   7       18.08       17.92      3.02 o 
   2 -10   7        0.40       -0.71      1.42 o 
   3 -10   7        1.85        2.48      1.24 o 
   4 -10   7        0.02        0.18      0.71 o 
   5 -10   7       23.71       27.86      3.55 o 
   6 -10   7        4.41        1.06      1.06 o 
  -4  -9   7        0.44        0.35      1.42 o 
  -3  -9   7        1.63        2.13      1.42 o 
  -2  -9   7        0.90        0.18      0.71 o 
  -1  -9   7       35.06       37.80      4.08 o 
   0  -9   7       18.86       19.34      2.84 o 
   1  -9   7        0.97        0.18      0.71 o 
   2  -9   7       11.53        8.87      1.95 o 
   3  -9   7       27.38       28.92      3.37 o 
   4  -9   7       12.65       12.78      2.48 o 
   5  -9   7        0.25       -0.71      1.06 o 
   6  -9   7        1.46        3.37      1.42 o 
   7  -9   7        0.01       -0.53      1.24 o 
  -5  -8   7        0.33       -1.42      1.42 o 
  -4  -8   7        5.83        8.34      2.13 o 
  -3  -8   7       28.53       26.62      3.73 o 
  -2  -8   7        0.20        0.71      0.71 o 
  -1  -8   7        0.13       -0.18      0.71 o 
   0  -8   7       47.64       45.25      4.08 o 
   1  -8   7        0.28        0.18      0.71 o 
   2  -8   7        9.32        8.73      0.53 o 
   3  -8   7        0.01       -0.18      0.24 o 
   4  -8   7       12.90       15.30      1.11 o 
   5  -8   7       13.80        9.96      1.38 o 
   6  -8   7       23.77       22.04      2.25 o 
   7  -8   7        4.73        3.90      1.42 o 
  -6  -7   7        0.62        0.00      0.71 o 
  -5  -7   7        4.07        2.85      0.75 o 
  -4  -7   7       52.28       45.25      4.79 o 
  -3  -7   7        0.01        0.21      0.62 o 
  -2  -7   7       27.65       14.73      2.48 o 
  -1  -7   7       18.37       12.60      2.31 o 
   0  -7   7       23.18       28.21      3.19 o 
   1  -7   7       12.94       13.66      2.13 o 
   2  -7   7       32.45       33.49      1.55 o 
   3  -7   7        1.74        1.21      0.35 o 
   4  -7   7      157.56      165.63      3.73 o 
   5  -7   7        4.71        4.09      0.98 o 
   6  -7   7        0.63        0.64      0.80 o 
   7  -7   7        2.18        1.60      1.06 o 
  -7  -6   7       11.66       13.13      2.66 o 
  -6  -6   7        1.17        1.95      1.06 o 
  -5  -6   7       11.91       12.15      1.57 o 
  -4  -6   7        3.36        3.90      1.60 o 
  -3  -6   7       14.48       14.15      1.72 o 
  -2  -6   7        0.00        0.00      0.71 o 
  -1  -6   7       29.05       26.62      3.02 o 
   0  -6   7        0.00       -0.18      0.71 o 
   1  -6   7        0.55        0.44      0.18 o 
   2  -6   7        6.76        7.18      0.57 o 
   3  -6   7        2.14        1.30      0.41 o 
   4  -6   7       76.49       86.52      2.79 o 
   5  -6   7       34.81       39.31      2.63 o 
   6  -6   7        0.02       -0.89      0.89 o 
   7  -6   7        3.35        1.24      0.71 o 
  -7  -5   7       26.96       30.87      3.90 o 
  -6  -5   7       42.15       42.59      4.08 o 
  -5  -5   7       50.30       39.93      3.55 o 
  -4  -5   7       63.82       62.48      2.01 o 
  -3  -5   7       52.94       54.57      1.28 o 
  -2  -5   7        0.00       -0.53      0.89 o 
  -1  -5   7       29.96       32.12      3.19 o 
   0  -5   7       14.72       16.86      2.31 o 
   1  -5   7        3.89        4.17      0.40 o 
   2  -5   7        3.06        2.79      0.44 o 
   3  -5   7      105.08      115.52      2.93 o 
   4  -5   7       46.87       44.62      2.00 o 
   5  -5   7        3.42        2.17      0.72 o 
   6  -5   7        3.99        3.90      1.42 o 
   7  -5   7        3.22        0.35      1.06 o 
  -8  -4   7       10.07       10.11      2.48 o 
  -7  -4   7       55.55       62.64      5.50 o 
  -6  -4   7        0.15        0.35      0.53 o 
  -5  -4   7       40.82       37.33      2.00 o 
  -4  -4   7       15.88       13.71      1.00 o 
  -3  -4   7       29.24       29.70      0.99 o 
  -2  -4   7        3.88        4.58      0.36 o 
  -1  -4   7       38.37       36.70      1.16 o 
   0  -4   7      111.99      112.43      2.38 o 
   1  -4   7      103.65      106.33      2.03 o 
   2  -4   7        4.76        4.67      0.56 o 
   3  -4   7       29.98       30.54      1.53 o 
   4  -4   7      109.51      108.00      4.01 o 
   5  -4   7        3.70        5.50      1.42 o 
   6  -4   7        6.55        3.73      1.60 o 
   7  -4   7        0.95        0.18      0.89 o 
  -8  -3   7       53.64       61.58      5.86 o 
  -7  -3   7       64.84       78.27      6.03 o 
  -6  -3   7       21.15       17.74      2.66 o 
  -5  -3   7       36.81       38.97      2.09 o 
  -4  -3   7       16.04       17.97      1.36 o 
  -3  -3   7        2.40        2.22      0.32 o 
  -2  -3   7        3.26        4.13      0.45 o 
  -1  -3   7        6.09        6.60      0.57 o 
   0  -3   7       32.82       39.92      1.29 o 
   1  -3   7        0.00       -0.03      0.19 o 
   2  -3   7        1.59        1.42      0.32 o 
   3  -3   7      105.46      117.75      3.03 o 
   4  -3   7       34.61       28.53      2.01 o 
   5  -3   7        1.05        0.00      0.89 o 
   6  -3   7       12.48       10.47      2.31 o 
   7  -3   7        0.26        1.24      0.89 o 
  -9  -2   7        3.48        4.44      1.77 o 
  -8  -2   7       61.60       56.43      5.68 o 
  -7  -2   7       11.29        7.63      2.13 o 
  -6  -2   7       43.73       45.96      4.26 o 
  -5  -2   7      254.50      256.45      5.79 o 
  -4  -2   7      115.38      104.93      4.62 o 
  -3  -2   7       27.08       29.34      1.21 o 
  -2  -2   7      214.54      199.81      3.36 o 
  -1  -2   7      130.46      131.54      2.32 o 
   0  -2   7       94.67      105.97      2.40 o 
   1  -2   7       15.00       17.31      1.06 o 
   2  -2   7        7.09        9.29      0.68 o 
   3  -2   7       12.48       12.06      0.95 o 
   4  -2   7       28.30       28.72      1.70 o 
   5  -2   7       40.50       31.94      3.55 o 
   6  -2   7        1.99       -0.89      1.06 o 
  -9  -1   7        0.77        1.42      1.06 o 
  -8  -1   7       30.01       32.12      4.26 o 
  -7  -1   7        8.17        7.45      1.95 o 
  -6  -1   7       18.90       14.90      2.48 o 
  -5  -1   7        3.99        3.68      0.81 o 
  -4  -1   7       48.95       54.49      2.64 o 
  -3  -1   7       86.66       82.57      2.49 o 
  -2  -1   7        3.79        2.70      0.44 o 
  -1  -1   7       44.74       49.49      1.50 o 
   0  -1   7        0.63        0.00      0.19 o 
   1  -1   7       30.21       31.69      1.28 o 
   2  -1   7      142.41      137.08      2.48 o 
   3  -1   7       12.00       11.18      0.94 o 
   4  -1   7        0.05       -0.18      0.53 o 
   5  -1   7        0.19        0.18      0.71 o 
   6  -1   7        1.88        0.00      1.24 o 
  -9   0   7        8.86        6.74      2.31 o 
  -8   0   7       29.26       34.42      4.44 o 
  -7   0   7      215.56      224.14     10.30 o 
  -6   0   7       12.83       14.02      2.48 o 
  -5   0   7        8.10        8.50      1.19 o 
  -4   0   7       30.61       30.34      2.07 o 
  -3   0   7       13.49       12.53      1.02 o 
  -2   0   7        0.44        2.62      0.38 o 
  -1   0   7        8.87       10.57      0.80 o 
   0   0   7      149.10      169.44      2.56 o 
   1   0   7      280.90      302.39      3.49 o 
   2   0   7        8.20        9.48      1.06 o 
   3   0   7        0.00       -0.43      0.43 o 
   4   0   7        0.49        0.18      0.53 o 
   5   0   7        0.10        1.06      0.71 o 
   6   0   7        0.03        0.35      0.89 o 
  -9   1   7        6.56        6.39      1.95 o 
  -8   1   7        1.17        1.60      1.42 o 
  -7   1   7      122.65      132.08      7.99 o 
  -6   1   7       20.06       19.34      2.84 o 
  -5   1   7       38.71       41.28      2.64 o 
  -4   1   7        0.82        0.62      0.38 o 
  -3   1   7      226.15      217.16      3.67 o 
  -2   1   7      585.71      610.69      5.46 o 
  -1   1   7       73.62       81.39      1.97 o 
   0   1   7        9.18        9.44      0.68 o 
   1   1   7        0.00       -0.07      0.30 o 
   2   1   7        0.14        0.35      0.71 o 
   3   1   7       18.52       18.69      1.30 o 
   4   1   7        6.35        6.03      1.60 o 
   5   1   7        1.84        2.66      1.06 o 
 -10   2   7       12.05       11.18      2.84 o 
  -9   2   7        0.01        0.89      1.06 o 
  -8   2   7        8.65        7.27      1.95 o 
  -7   2   7        8.81        8.52      2.13 o 
  -6   2   7        2.55        0.53      0.71 o 
  -5   2   7        4.91        5.65      1.06 o 
  -4   2   7       31.34       27.76      2.19 o 
  -3   2   7       39.17       20.71      1.24 o 
  -2   2   7      198.28      207.69      3.20 o 
  -1   2   7       27.77       31.78      1.47 o 
   0   2   7        1.83        2.52      0.80 o 
   1   2   7       53.24       58.69      2.33 o 
   2   2   7        3.72        3.37      1.24 o 
   3   2   7       14.87       13.11      1.41 o 
   4   2   7       13.43       17.03      2.48 o 
   5   2   7       14.25        9.94      2.31 o 
 -10   3   7       27.78       27.68      4.79 o 
  -9   3   7        0.15        0.18      0.89 o 
  -8   3   7        3.87        4.08      1.77 o 
  -7   3   7      100.90      100.83      7.10 o 
  -6   3   7        8.33       10.94      1.56 o 
  -5   3   7        0.59        0.18      0.71 o 
  -4   3   7        5.44        2.13      1.06 o 
  -3   3   7      259.19      240.87      5.33 o 
  -2   3   7       24.14       20.76      2.48 o 
  -1   3   7       86.96       85.38      4.97 o 
   0   3   7       96.35       94.79      5.15 o 
   1   3   7       41.08       40.58      1.83 o 
   2   3   7        1.56        0.67      0.53 o 
   3   3   7       65.06       65.49      5.15 o 
   4   3   7       10.71       17.92      2.66 o 
 -10   4   7        0.11       -1.42      1.42 o 
  -9   4   7        8.87        8.34      2.66 o 
  -8   4   7        0.28        1.77      1.60 o 
  -7   4   7       60.35       66.55      5.86 o 
  -6   4   7       11.16       12.42      1.76 o 
  -5   4   7        8.67        7.45      1.77 o 
  -4   4   7       70.41       70.91      3.70 o 
  -3   4   7      196.91      200.77      6.03 o 
  -2   4   7        0.98        0.81      1.06 o 
  -1   4   7       77.79       74.87      3.56 o 
   0   4   7      198.78      204.52      5.77 o 
   1   4   7       14.15       13.35      1.95 o 
   2   4   7        8.50        8.16      1.77 o 
   3   4   7        6.74        3.90      1.42 o 
   4   4   7        7.41       10.11      2.31 o 
 -10   5   7       15.06       19.69      4.08 o 
  -9   5   7       29.34       36.91      4.97 o 
  -8   5   7        3.17        1.77      1.06 o 
  -7   5   7       45.27       38.24      3.26 o 
  -6   5   7       48.80       42.83      2.44 o 
  -5   5   7        4.65        4.98      0.71 o 
  -4   5   7      229.19      223.80      3.62 o 
  -3   5   7        1.14        0.96      0.72 o 
  -2   5   7       16.83       15.88      1.76 o 
  -1   5   7      544.69      541.93      9.93 o 
   0   5   7        9.01        8.50      1.31 o 
   1   5   7       44.05       45.79      3.28 o 
   2   5   7       10.47        5.50      1.60 o 
   3   5   7        3.72        4.61      1.77 o 
  -9   6   7        5.00        3.19      1.42 o 
  -8   6   7        0.15        0.65      0.72 o 
  -7   6   7       20.52       22.36      3.73 o 
  -6   6   7       31.87       33.71      2.95 o 
  -5   6   7       17.36       14.43      1.87 o 
  -4   6   7       76.45       82.43      5.68 o 
  -3   6   7      293.28      307.60      9.68 o 
  -2   6   7        7.44        7.39      1.38 o 
  -1   6   7       21.82       26.26      2.32 o 
   0   6   7       11.41        8.23      1.77 o 
   1   6   7       30.94       35.08      2.70 o 
   2   6   7        3.48        3.30      0.75 o 
  -9   7   7        1.82        0.77      1.15 o 
  -8   7   7        7.64        6.92      2.13 o 
  -7   7   7       11.67        8.20      2.13 o 
  -6   7   7        8.97        9.26      2.57 o 
  -5   7   7       88.21       84.94      5.68 o 
  -4   7   7        0.63        0.80      0.63 o 
  -3   7   7        1.01        0.44      0.80 o 
  -2   7   7        0.80        1.36      0.72 o 
  -1   7   7        0.49        1.76      1.33 o 
   0   7   7        3.11        2.91      0.81 o 
   1   7   7       20.54       20.23      2.19 o 
  -8   8   7        0.49        1.88      0.81 o 
  -7   8   7       39.00       29.25      2.95 o 
  -6   8   7        3.01        2.59      1.42 o 
  -5   8   7       18.71       17.04      2.13 o 
  -4   8   7        0.50        0.98      0.81 o 
  -3   8   7       82.04       91.17      4.76 o 
  -2   8   7        8.64       13.25      1.87 o 
  -1   8   7        0.62        1.38      0.80 o 
   0   8   7        1.56        1.51      0.93 o 
  -8   9   7        5.10        3.46      1.25 o 
  -7   9   7        0.48        0.09      1.15 o 
  -6   9   7        3.45        3.06      1.06 o 
  -5   9   7        6.04        8.32      1.62 o 
  -4   9   7        0.00        0.04      0.55 o 
  -3   9   7       16.44       15.26      2.07 o 
  -2   9   7        3.85        5.35      1.25 o 
  -5  10   7        5.45        7.89      1.69 o 
   1 -12   8        0.03        0.71      1.06 o 
   2 -12   8        0.43       -0.89      1.24 o 
   3 -12   8        5.19        6.39      1.77 o 
  -1 -11   8       32.31       47.38      5.15 o 
   0 -11   8        0.08       -0.18      0.89 o 
   1 -11   8        9.89       13.84      2.66 o 
   2 -11   8        2.71        0.00      0.71 o 
   3 -11   8       11.87       11.18      2.48 o 
   4 -11   8        2.51        1.60      0.89 o 
   5 -11   8        2.45        3.19      1.60 o 
  -3 -10   8        0.06       -1.06      1.06 o 
  -2 -10   8        0.05        0.35      0.89 o 
  -1 -10   8        0.85        0.53      1.06 o 
   0 -10   8        5.31        4.08      1.60 o 
   1 -10   8        0.04       -1.06      1.06 o 
   2 -10   8        8.64        7.98      1.95 o 
   3 -10   8        0.12        1.06      1.06 o 
   4 -10   8       24.05       30.87      3.90 o 
   5 -10   8        7.88        9.76      2.13 o 
  -4  -9   8        0.11        0.53      0.89 o 
  -3  -9   8        8.90        8.87      2.31 o 
  -2  -9   8       25.78       29.28      3.90 o 
  -1  -9   8        4.18        2.31      1.06 o 
   0  -9   8       30.84       35.84      4.08 o 
   1  -9   8       18.34       16.32      2.66 o 
   2  -9   8       43.01       44.19      4.26 o 
   3  -9   8        0.02        1.42      1.06 o 
   4  -9   8       37.36       32.65      3.73 o 
   5  -9   8        0.87        1.60      1.24 o 
   6  -9   8        1.16        1.24      0.89 o 
  -5  -8   8        1.67        2.66      1.77 o 
  -4  -8   8        1.49        2.13      1.24 o 
  -3  -8   8       20.59       22.18      3.37 o 
  -2  -8   8       32.87       29.28      3.73 o 
  -1  -8   8       10.73       11.71      2.31 o 
   0  -8   8      113.89      115.21      6.92 o 
   1  -8   8       14.95       12.24      2.31 o 
   2  -8   8        2.77        2.46      0.34 o 
   3  -8   8        0.52        0.53      0.89 o 
   4  -8   8       24.40       25.20      3.19 o 
   5  -8   8        1.32       -0.18      0.89 o 
   6  -8   8        4.32        3.02      1.77 o 
  -6  -7   8        0.83        0.35      1.06 o 
  -5  -7   8        0.00       -0.71      0.89 o 
  -4  -7   8        1.72        0.53      0.89 o 
  -3  -7   8        4.95        5.15      1.60 o 
  -2  -7   8        9.62        5.86      1.77 o 
  -1  -7   8        0.26       -0.53      0.71 o 
   0  -7   8       84.66       91.23      5.86 o 
   1  -7   8       17.79       17.39      2.48 o 
   2  -7   8        2.09        1.91      0.89 o 
   3  -7   8        0.10        0.66      0.26 o 
   4  -7   8        0.00        1.16      0.55 o 
   5  -7   8        2.04        1.74      0.68 o 
   6  -7   8        0.06       -0.66      0.68 o 
  -6  -6   8        2.49        2.01      1.51 o 
  -5  -6   8        4.32        4.08      0.89 o 
  -4  -6   8       11.03        9.53      1.18 o 
  -3  -6   8      238.09      222.57      9.95 o 
  -2  -6   8       25.46       22.18      3.02 o 
  -1  -6   8       19.18       20.94      2.84 o 
   0  -6   8       51.34       47.92      4.08 o 
   1  -6   8        1.78        1.60      0.33 o 
   2  -6   8        7.66        7.41      0.68 o 
   3  -6   8       10.29       10.21      0.89 o 
   4  -6   8       33.40       34.41      2.37 o 
   5  -6   8       11.86       10.12      1.44 o 
   6  -6   8        3.77        9.05      2.13 o 
  -7  -5   8       31.39       31.41      3.90 o 
  -6  -5   8       12.11       10.65      1.95 o 
  -5  -5   8        2.17        0.50      0.62 o 
  -4  -5   8        6.72        7.18      0.54 o 
  -3  -5   8        0.46        0.95      0.15 o 
  -2  -5   8        0.51        1.24      0.89 o 
  -1  -5   8       68.89       66.74      4.79 o 
   0  -5   8       76.14       83.78      5.15 o 
   1  -5   8        8.40        9.31      0.67 o 
   2  -5   8        0.86        1.49      0.35 o 
   3  -5   8       21.52       22.24      1.39 o 
   4  -5   8       41.99       39.81      2.50 o 
   5  -5   8        0.02       -0.52      0.71 o 
   6  -5   8        1.99        1.60      1.24 o 
  -8  -4   8        0.29       -1.24      1.24 o 
  -7  -4   8        3.24        3.02      1.24 o 
  -6  -4   8        1.73        1.60      0.89 o 
  -5  -4   8        3.03        1.68      0.47 o 
  -4  -4   8      136.95      141.79      2.65 o 
  -3  -4   8       53.34       50.08      1.71 o 
  -2  -4   8       17.14       15.84      1.24 o 
  -1  -4   8       11.38       10.91      0.60 o 
   0  -4   8       27.22       25.09      0.83 o 
   1  -4   8        9.08        8.78      0.70 o 
   2  -4   8       42.00       46.31      1.77 o 
   3  -4   8       64.59       71.99      2.47 o 
   4  -4   8       75.64       81.21      3.58 o 
   5  -4   8        0.00       -0.35      0.53 o 
   6  -4   8        0.01        0.89      0.89 o 
  -8  -3   8        0.44        0.53      0.89 o 
  -7  -3   8        1.04        1.06      0.89 o 
  -6  -3   8        2.04        2.31      1.06 o 
  -5  -3   8       14.26       14.83      1.36 o 
  -4  -3   8        2.73        1.10      0.28 o 
  -3  -3   8      318.33      304.05      4.37 o 
  -2  -3   8      151.28      144.67      2.73 o 
  -1  -3   8      392.05      376.25      4.42 o 
   0  -3   8       66.24       66.76      1.83 o 
   1  -3   8        0.05       -0.02      0.21 o 
   2  -3   8        7.94        8.45      0.81 o 
   3  -3   8       15.58       10.25      1.33 o 
   4  -3   8       73.65       65.30      3.20 o 
   5  -3   8        4.89        3.37      1.24 o 
   6  -3   8        3.40        3.37      1.60 o 
  -8  -2   8        0.84       -0.53      0.71 o 
  -7  -2   8        4.39        4.26      1.60 o 
  -6  -2   8        3.52        4.08      1.42 o 
  -5  -2   8       17.41       18.04      2.31 o 
  -4  -2   8      211.38      206.74      7.17 o 
  -3  -2   8       14.70       15.04      1.10 o 
  -2  -2   8      299.63      284.91      4.29 o 
  -1  -2   8       54.23       50.04      1.69 o 
   0  -2   8       71.68       71.40      1.93 o 
   1  -2   8        4.28        5.56      0.56 o 
   2  -2   8       15.03       17.33      0.93 o 
   3  -2   8       28.06       29.35      1.57 o 
   4  -2   8        1.28        1.77      0.89 o 
   5  -2   8        0.21       -0.18      0.71 o 
   6  -2   8        0.15        0.00      1.06 o 
  -9  -1   8        0.74        2.31      1.42 o 
  -8  -1   8        1.59        1.24      1.06 o 
  -7  -1   8       24.93       22.71      3.37 o 
  -6  -1   8      175.30      174.02      8.35 o 
  -5  -1   8      669.28      672.23      8.38 o 
  -4  -1   8        1.19        0.95      0.41 o 
  -3  -1   8        1.49        1.16      0.41 o 
  -2  -1   8       61.12       60.29      2.61 o 
  -1  -1   8        6.85        5.37      0.57 o 
   0  -1   8       60.89       62.14      1.87 o 
   1  -1   8        3.50        4.50      0.47 o 
   2  -1   8       29.68       28.36      1.33 o 
   3  -1   8      184.79      172.47      4.50 o 
   4  -1   8        7.26        8.34      1.60 o 
   5  -1   8        0.00        0.35      0.71 o 
   6  -1   8        0.68       -1.24      1.24 o 
  -9   0   8        0.59       -1.42      1.42 o 
  -8   0   8       44.47       41.52      4.79 o 
  -7   0   8       79.77       91.41      6.74 o 
  -6   0   8       63.40       68.15      5.32 o 
  -5   0   8      171.58      167.66      4.37 o 
  -4   0   8        3.61        5.38      0.77 o 
  -3   0   8      129.50      134.71      3.67 o 
  -2   0   8       28.44       26.83      1.45 o 
  -1   0   8        3.36        3.57      0.46 o 
   0   0   8       34.00       36.09      1.25 o 
   1   0   8       35.06       32.66      1.59 o 
   2   0   8       11.22       10.39      0.99 o 
   3   0   8       29.90       31.94      3.02 o 
   4   0   8        5.66        8.52      1.95 o 
   5   0   8        8.71        8.16      1.95 o 
  -9   1   8       68.54       74.18      7.10 o 
  -8   1   8        0.04        3.55      1.60 o 
  -7   1   8        6.10        4.26      1.60 o 
  -6   1   8        6.11        7.10      1.25 o 
  -5   1   8       29.12       23.85      2.07 o 
  -4   1   8       16.73       18.52      1.49 o 
  -3   1   8        2.85        2.72      0.77 o 
  -2   1   8       21.58       19.43      1.08 o 
  -1   1   8       40.21       42.30      1.74 o 
   0   1   8       24.49       30.08      1.23 o 
   1   1   8      114.17      104.89      3.45 o 
   2   1   8        5.57        1.30      3.73 o 
   3   1   8        0.95        0.19      1.15 o 
   4   1   8        1.68        1.06      0.71 o 
   5   1   8        2.04        1.60      1.06 o 
  -9   2   8        1.78        1.60      1.42 o 
  -8   2   8       31.00       36.91      4.61 o 
  -7   2   8        7.42        5.86      1.77 o 
  -6   2   8        9.05        5.49      1.19 o 
  -5   2   8       20.92       14.37      2.48 o 
  -4   2   8       39.89       31.31      2.22 o 
  -3   2   8        0.36        1.20      0.46 o 
  -2   2   8       10.35        8.36      0.78 o 
  -1   2   8        3.48        4.56      0.49 o 
   0   2   8        8.43        9.94      0.91 o 
   1   2   8        0.38       -0.06      0.62 o 
   2   2   8      106.34      110.77      6.21 o 
   3   2   8       18.90       15.97      2.66 o 
   4   2   8        1.70        4.79      1.60 o 
  -9   3   8        3.52        1.77      1.42 o 
  -8   3   8        3.81        3.02      1.42 o 
  -7   3   8       69.53       64.24      4.08 o 
  -6   3   8       11.53       12.24      2.48 o 
  -5   3   8        2.42        0.89      0.71 o 
  -4   3   8      117.73      107.79      3.51 o 
  -3   3   8      164.78      162.63      3.34 o 
  -2   3   8       76.12       71.89      4.79 o 
  -1   3   8        5.07        5.32      1.42 o 
   0   3   8        7.92        5.86      1.42 o 
   1   3   8        0.12       -0.35      0.71 o 
   2   3   8       29.76       35.13      3.73 o 
   3   3   8       19.21       22.18      3.19 o 
   4   3   8        1.03        1.42      1.24 o 
  -9   4   8        8.89        4.26      1.95 o 
  -8   4   8        6.47        8.69      1.69 o 
  -7   4   8      194.13      198.16      7.34 o 
  -6   4   8        8.84       11.36      2.48 o 
  -5   4   8        0.01       -1.24      1.24 o 
  -4   4   8        5.67        5.83      0.65 o 
  -3   4   8      232.18      252.42      9.77 o 
  -2   4   8      235.11      242.65      9.24 o 
  -1   4   8       80.26       89.10      5.50 o 
   0   4   8        0.63        0.71      1.06 o 
   1   4   8      257.04      255.43      9.95 o 
   2   4   8       16.38       17.03      2.66 o 
   3   4   8        0.65       -0.18      1.42 o 
  -9   5   8        5.23        4.30      1.19 o 
  -8   5   8        1.02        2.19      1.69 o 
  -7   5   8        1.72        1.77      1.42 o 
  -6   5   8       10.21        9.05      2.31 o 
  -5   5   8       12.74       10.67      1.09 o 
  -4   5   8        0.61       -0.63      0.63 o 
  -3   5   8       90.90       96.01      5.68 o 
  -2   5   8       42.74       44.67      3.06 o 
  -1   5   8      120.77      122.68      5.00 o 
   0   5   8        3.38        1.77      0.89 o 
   1   5   8        2.56        3.73      1.24 o 
   2   5   8        1.96        0.00      0.71 o 
  -9   6   8        1.85        0.85      0.81 o 
  -8   6   8        2.11       -0.71      1.60 o 
  -7   6   8       17.32       15.79      3.19 o 
  -6   6   8        1.45        2.48      1.60 o 
  -5   6   8        2.59        1.88      0.89 o 
  -4   6   8       74.64       77.28      4.35 o 
  -3   6   8      257.17      271.28     14.74 o 
  -2   6   8       19.12       19.72      2.12 o 
  -1   6   8       10.33       11.30      3.19 o 
   0   6   8        0.03       -0.68      0.68 o 
   1   6   8        0.11        1.95      1.06 o 
  -8   7   8        3.45        2.84      1.60 o 
  -7   7   8        1.89        1.40      0.68 o 
  -6   7   8        0.78        1.45      0.75 o 
  -5   7   8       12.47       13.42      1.94 o 
  -4   7   8       45.05       40.67      5.15 o 
  -3   7   8       13.54       13.42      1.88 o 
  -2   7   8        4.59        4.08      1.13 o 
  -1   7   8       14.20       16.31      2.00 o 
   0   7   8        8.96       10.88      1.95 o 
  -8   8   8        0.43        0.18      0.89 o 
  -7   8   8        3.43        2.53      1.06 o 
  -6   8   8        8.19       10.54      1.74 o 
  -5   8   8        5.17        5.49      1.28 o 
  -4   8   8        1.33        0.00      0.59 o 
  -3   8   8       15.84       14.43      2.00 o 
  -2   8   8        0.52        1.60      0.85 o 
  -1   8   8        2.92        2.24      1.06 o 
  -6   9   8        0.14       -0.63      0.75 o 
  -5   9   8        7.00        8.50      1.74 o 
  -4   9   8        0.70        1.29      0.89 o 
   0 -11   9        1.23        0.00      0.89 o 
   1 -11   9        3.26        4.97      1.77 o 
   2 -11   9        0.14       -0.18      0.71 o 
   3 -11   9        1.83        0.53      1.24 o 
  -2 -10   9        2.95        5.32      1.95 o 
  -1 -10   9        9.16        9.76      2.31 o 
   0 -10   9       25.12       26.97      3.73 o 
   1 -10   9        1.54        0.35      0.71 o 
   2 -10   9        0.37       -0.71      0.89 o 
   3 -10   9        0.55       -0.71      1.06 o 
   4 -10   9        1.18        1.95      1.24 o 
  -3  -9   9       20.76       35.31      4.44 o 
  -2  -9   9        1.02        2.48      1.42 o 
  -1  -9   9        4.11        5.50      1.77 o 
   0  -9   9        6.01        5.32      1.95 o 
   1  -9   9        5.33        8.69      1.95 o 
   2  -9   9        5.81        6.39      1.77 o 
   3  -9   9       77.86       85.90      6.21 o 
   4  -9   9       38.64       41.35      4.44 o 
   5  -9   9        0.44       -0.89      1.06 o 
  -4  -8   9       19.82       22.53      3.73 o 
  -3  -8   9       18.21       15.26      3.02 o 
  -2  -8   9        0.52        0.00      0.89 o 
  -1  -8   9       24.40       22.71      3.19 o 
   0  -8   9       21.93       17.74      2.84 o 
   1  -8   9        1.84        2.66      1.24 o 
   2  -8   9        2.69        1.95      1.24 o 
   3  -8   9       25.71       25.91      3.37 o 
   4  -8   9       46.03       55.90      4.97 o 
   5  -8   9        0.34        1.24      1.06 o 
  -5  -7   9       10.99       12.24      2.66 o 
  -4  -7   9       46.24       42.59      4.79 o 
  -3  -7   9        1.00        1.06      1.06 o 
  -2  -7   9       23.72       22.00      3.19 o 
  -1  -7   9      129.82      108.12      6.75 o 
   0  -7   9       13.50       17.74      2.66 o 
   1  -7   9        0.32        1.60      0.89 o 
   2  -7   9        0.68       -0.71      1.06 o 
   3  -7   9       60.71       68.33      5.15 o 
   4  -7   9       36.64       31.41      3.55 o 
   5  -7   9        5.22        4.61      1.60 o 
   6  -7   9        1.16        0.89      1.06 o 
  -6  -6   9        0.01        0.71      1.06 o 
  -5  -6   9       11.92       13.66      2.84 o 
  -4  -6   9        1.57        0.35      0.89 o 
  -3  -6   9        0.19        0.18      0.53 o 
  -2  -6   9       19.48       14.90      2.48 o 
  -1  -6   9        2.21        3.19      1.24 o 
   0  -6   9       33.01       33.72      3.55 o 
   1  -6   9        0.29        0.35      0.44 o 
   2  -6   9       11.10        9.66      0.83 o 
   3  -6   9       85.44       97.20      2.87 o 
   4  -6   9       37.03       37.43      2.50 o 
   5  -6   9       16.29       17.07      1.87 o 
   6  -6   9        0.10       -1.24      1.24 o 
  -7  -5   9        6.67        7.27      2.13 o 
  -6  -5   9       15.49       19.67      2.04 o 
  -5  -5   9       22.73       18.10      3.02 o 
  -4  -5   9       10.75       10.52      0.80 o 
  -3  -5   9        1.70        1.35      0.80 o 
  -2  -5   9        8.12        7.81      1.77 o 
  -1  -5   9       64.27       63.36      4.79 o 
   0  -5   9        5.84        5.37      0.50 o 
   1  -5   9        8.76        8.81      0.72 o 
   2  -5   9       41.93       44.82      1.83 o 
   3  -5   9       24.21       26.68      1.96 o 
   4  -5   9        2.70        4.69      1.60 o 
   5  -5   9        4.84        6.94      1.25 o 
   6  -5   9        0.01       -0.35      0.71 o 
  -7  -4   9        1.20        1.24      0.89 o 
  -6  -4   9        0.27        0.53      0.62 o 
  -5  -4   9        0.96        0.21      0.34 o 
  -4  -4   9       18.83       16.88      1.04 o 
  -3  -4   9        6.02        3.90      0.71 o 
  -2  -4   9      118.02      118.27      2.18 o 
  -1  -4   9      238.39      249.17      3.37 o 
   0  -4   9        0.00        0.03      0.18 o 
   1  -4   9      239.17      237.18      3.84 o 
   2  -4   9       16.99       18.79      1.20 o 
   3  -4   9       24.74       23.46      1.79 o 
   4  -4   9        8.90        6.46      1.06 o 
   5  -4   9        1.89        2.31      1.06 o 
   6  -4   9        1.04        2.48      1.24 o 
  -8  -3   9       14.34       17.39      3.19 o 
  -7  -3   9        7.92        9.58      2.13 o 
  -6  -3   9        0.82        1.77      0.89 o 
  -5  -3   9       15.96       15.41      1.05 o 
  -4  -3   9        3.69        3.33      0.56 o 
  -3  -3   9       17.91       18.72      1.16 o 
  -2  -3   9       61.07       59.24      1.94 o 
  -1  -3   9        2.89        3.03      0.49 o 
   0  -3   9      138.36      130.77      3.05 o 
   1  -3   9       18.47       19.87      1.01 o 
   2  -3   9        1.63        2.38      0.55 o 
   3  -3   9        1.01        1.06      0.80 o 
   4  -3   9        4.13        5.86      1.42 o 
   5  -3   9        2.70        1.42      0.89 o 
  -8  -2   9        1.78        3.73      1.42 o 
  -7  -2   9        0.00        0.18      0.89 o 
  -6  -2   9       17.99       20.76      2.84 o 
  -5  -2   9       95.98      100.73      2.84 o 
  -4  -2   9       35.72       37.78      2.55 o 
  -3  -2   9     1626.73     1607.40     11.44 o 
  -2  -2   9       66.15       65.94      2.19 o 
  -1  -2   9       73.94       71.96      2.13 o 
   0  -2   9       32.64       34.51      1.44 o 
   1  -2   9       21.06       18.75      1.11 o 
   2  -2   9        3.71        3.83      0.75 o 
   3  -2   9        0.46        0.15      0.43 o 
   4  -2   9        4.19        3.02      1.06 o 
   5  -2   9        1.79        0.35      0.89 o 
  -8  -1   9        6.62        7.10      1.95 o 
  -7  -1   9       32.68       32.47      3.90 o 
  -6  -1   9       69.11       70.99      3.69 o 
  -5  -1   9       84.98       83.37      2.64 o 
  -4  -1   9       54.18       55.64      2.35 o 
  -3  -1   9       12.19       13.01      1.09 o 
  -2  -1   9       79.33       75.10      2.52 o 
  -1  -1   9        2.62        3.62      0.52 o 
   0  -1   9        0.34        0.21      0.28 o 
   1  -1   9       16.95       13.67      1.06 o 
   2  -1   9        3.21        2.55      0.60 o 
   3  -1   9        0.84        0.53      0.71 o 
   4  -1   9        2.86        3.37      1.24 o 
   5  -1   9        1.83        0.18      0.71 o 
  -9   0   9        0.05       -1.24      1.24 o 
  -8   0   9        2.15        0.89      1.06 o 
  -7   0   9      133.02      132.26      8.17 o 
  -6   0   9        3.93        5.11      1.11 o 
  -5   0   9       32.62       31.74      2.32 o 
  -4   0   9       78.67       77.91      2.85 o 
  -3   0   9      149.48      151.52      3.75 o 
  -2   0   9      174.01      169.35      3.72 o 
  -1   0   9        0.39        0.41      0.32 o 
   0   0   9        0.85        0.95      0.35 o 
   1   0   9        0.94        0.31      0.47 o 
   2   0   9        0.40       -0.89      0.89 o 
   3   0   9       28.52       35.31      3.37 o 
   4   0   9        6.59        8.34      1.95 o 
  -9   1   9        4.98        3.19      1.95 o 
  -8   1   9       19.76       26.08      3.90 o 
  -7   1   9        1.00        1.54      1.77 o 
  -6   1   9       17.59       14.07      2.31 o 
  -5   1   9       77.41       76.24      3.63 o 
  -4   1   9       13.28       12.99      1.36 o 
  -3   1   9      313.07      288.26      5.81 o 
  -2   1   9        1.84        2.15      0.46 o 
  -1   1   9       33.70       28.13      2.13 o 
   0   1   9        6.09        5.81      0.68 o 
   1   1   9        0.28        0.00      0.53 o 
   2   1   9        2.62        1.95      1.06 o 
   3   1   9        1.32        2.83      0.81 o 
   4   1   9       77.65       93.00      6.21 o 
  -9   2   9        1.83        2.66      1.60 o 
  -8   2   9        0.07        0.53      1.06 o 
  -7   2   9       31.72       31.14      2.82 o 
  -6   2   9        5.94        3.55      1.24 o 
  -5   2   9        0.49       -0.35      0.50 o 
  -4   2   9      203.51      199.72      8.70 o 
  -3   2   9      152.39      162.07      4.11 o 
  -2   2   9       52.96       47.80      2.66 o 
  -1   2   9        3.69        2.46      0.48 o 
   0   2   9        3.76        2.66      1.06 o 
   1   2   9       25.11       25.91      3.02 o 
   2   2   9        6.48        6.39      1.77 o 
   3   2   9        0.26        0.64      0.59 o 
  -9   3   9        0.47        1.60      1.60 o 
  -8   3   9        0.25       -0.68      0.68 o 
  -7   3   9       48.22       43.12      4.79 o 
  -6   3   9       15.11       14.55      2.66 o 
  -5   3   9      188.71      185.67      5.28 o 
  -4   3   9      187.25      195.38      6.93 o 
  -3   3   9      103.15       91.25      2.42 o 
  -2   3   9       44.47       36.02      3.55 o 
  -1   3   9        0.07        0.00      0.53 o 
   0   3   9       27.53       34.78      3.55 o 
   1   3   9      100.41       92.48      6.03 o 
   2   3   9        1.26        4.08      1.60 o 
   3   3   9       34.51       37.20      2.93 o 
  -9   4   9        5.31        6.92      1.56 o 
  -8   4   9       45.92       47.59      3.83 o 
  -7   4   9        3.90        5.68      1.95 o 
  -6   4   9       12.31       11.53      2.66 o 
  -5   4   9        0.00        0.18      0.32 o 
  -4   4   9        5.30        5.08      2.93 o 
  -3   4   9        0.16       -1.24      1.24 o 
  -2   4   9       10.60       10.11      1.95 o 
  -1   4   9        1.62        3.02      1.24 o 
   0   4   9       36.04       32.12      3.55 o 
   1   4   9        7.00        5.86      1.60 o 
   2   4   9        2.96        2.13      1.24 o 
  -9   5   9       45.58       51.42      4.26 o 
  -8   5   9       24.95       19.87      3.73 o 
  -7   5   9       30.92       32.29      4.44 o 
  -6   5   9        2.19        1.60      1.42 o 
  -5   5   9        2.31       -0.53      1.06 o 
  -4   5   9        0.24        2.84      1.60 o 
  -3   5   9        0.01        0.53      0.89 o 
  -2   5   9        2.29        4.61      1.60 o 
  -1   5   9        1.09        1.06      0.89 o 
   0   5   9       48.24       44.54      4.44 o 
   1   5   9        2.59        4.97      1.42 o 
  -8   6   9        0.01       -0.53      1.06 o 
  -7   6   9        5.80        3.73      1.95 o 
  -6   6   9        1.75        6.21      1.95 o 
  -5   6   9        0.76        1.24      1.06 o 
  -4   6   9        2.01        3.90      1.60 o 
  -3   6   9        0.41        1.60      1.06 o 
  -2   6   9        4.84        6.21      1.77 o 
  -1   6   9        0.77       -0.53      0.89 o 
   0   6   9        7.65       10.11      2.31 o 
  -8   7   9        0.29       -0.53      1.06 o 
  -7   7   9        1.84        0.89      0.89 o 
  -6   7   9        4.07        5.15      1.95 o 
  -5   7   9        3.06        4.30      1.60 o 
  -4   7   9        0.73        0.00      0.63 o 
  -3   7   9        3.96        4.70      1.19 o 
  -2   7   9       16.78       20.97      2.37 o 
  -1   7   9        0.08        0.00      0.63 o 
  -6   8   9        3.82        5.55      1.44 o 
  -5   8   9       13.42       18.12      5.41 o 
  -4   8   9        4.31        2.35      2.57 o 
  -3   8   9        4.71        2.03      1.51 o 
  -1 -10  10        5.94        6.74      2.13 o 
   0 -10  10       10.00       10.82      2.48 o 
   1 -10  10        0.01        0.89      1.42 o 
   2 -10  10        4.50        2.31      1.24 o 
   3 -10  10        2.05        0.71      1.06 o 
  -3  -9  10        0.01        1.06      1.06 o 
  -2  -9  10        1.80        1.42      1.24 o 
  -1  -9  10       14.06       17.39      3.02 o 
   0  -9  10        3.88        2.84      1.24 o 
   1  -9  10       12.50       13.13      2.66 o 
   2  -9  10       12.95       11.18      2.31 o 
   3  -9  10        2.76        4.26      1.60 o 
   4  -9  10        3.39        1.95      0.89 o 
  -4  -8  10        0.04       -0.18      1.06 o 
  -3  -8  10        5.60        5.50      1.95 o 
  -2  -8  10        2.75        0.35      0.71 o 
  -1  -8  10        6.91        6.21      1.95 o 
   0  -8  10       26.06       24.84      3.37 o 
   1  -8  10       50.08       52.71      4.79 o 
   2  -8  10        2.18        2.84      1.24 o 
   3  -8  10        0.05        1.77      1.06 o 
   4  -8  10        0.96       -0.53      1.42 o 
  -5  -7  10        6.32        8.52      2.48 o 
  -4  -7  10        0.90       -1.42      1.42 o 
  -3  -7  10       25.90       25.91      3.73 o 
  -2  -7  10       38.39       37.09      4.26 o 
  -1  -7  10       13.17       14.02      2.66 o 
   0  -7  10       35.87       37.80      4.08 o 
   1  -7  10        2.83        2.31      0.89 o 
   2  -7  10        0.27        0.18      0.89 o 
   3  -7  10        7.02        9.58      2.13 o 
   4  -7  10        2.21        2.13      1.06 o 
   5  -7  10        0.18        0.89      0.71 o 
  -6  -6  10        0.10        2.84      1.60 o 
  -5  -6  10        0.14        0.00      0.89 o 
  -4  -6  10       19.05       16.50      2.84 o 
  -3  -6  10        1.21        1.60      1.24 o 
  -2  -6  10       16.39       13.13      2.48 o 
  -1  -6  10        5.93        3.55      1.24 o 
   0  -6  10        0.71        0.53      0.89 o 
   1  -6  10       40.15       41.52      3.90 o 
   2  -6  10        0.24       -0.71      0.89 o 
   3  -6  10       34.25       30.88      3.55 o 
   4  -6  10       19.04       19.52      2.84 o 
   5  -6  10        5.98        4.79      1.77 o 
  -6  -5  10        2.38        7.10      2.13 o 
  -5  -5  10        4.58        7.98      2.13 o 
  -4  -5  10        0.16        0.71      0.71 o 
  -3  -5  10        6.59        8.69      2.13 o 
  -2  -5  10        7.05        8.16      1.95 o 
  -1  -5  10        3.50        3.55      1.24 o 
   0  -5  10       52.15       54.99      1.80 o 
   1  -5  10       39.48       39.63      1.61 o 
   2  -5  10        0.00       -0.27      0.50 o 
   3  -5  10       28.20       30.80      2.17 o 
   4  -5  10        0.00        0.09      0.98 o 
   5  -5  10        1.48        2.31      1.06 o 
  -7  -4  10        7.99        8.87      2.31 o 
  -6  -4  10        2.01        1.43      2.48 o 
  -5  -4  10        3.09        1.24      1.24 o 
  -4  -4  10       13.39       13.89      1.23 o 
  -3  -4  10      134.54      138.40      3.46 o 
  -2  -4  10        0.36        0.39      0.38 o 
  -1  -4  10       80.41       81.93      2.86 o 
   0  -4  10      108.86      111.30      2.38 o 
   1  -4  10       27.44       26.47      1.43 o 
   2  -4  10       39.24       41.74      2.34 o 
   3  -4  10       21.64       18.59      1.74 o 
   4  -4  10        4.69        6.31      1.11 o 
   5  -4  10        4.97        4.79      1.42 o 
  -7  -3  10        6.31        9.23      2.13 o 
  -6  -3  10       22.25       25.91      1.82 o 
  -5  -3  10       10.25        8.56      2.13 o 
  -4  -3  10       77.27       77.91      2.60 o 
  -3  -3  10        3.96        2.42      0.44 o 
  -2  -3  10        9.02        9.55      0.83 o 
  -1  -3  10      555.10      560.80      6.63 o 
   0  -3  10       16.69       16.49      1.17 o 
   1  -3  10       35.69       36.97      1.48 o 
   2  -3  10       15.54       15.11      1.44 o 
   3  -3  10        0.98        0.39      1.06 o 
   4  -3  10        5.00        4.26      1.24 o 
  -8  -2  10        0.19        2.48      1.42 o 
  -7  -2  10       14.74       11.49      1.62 o 
  -6  -2  10       24.52       28.92      1.94 o 
  -5  -2  10       44.06       45.51      2.77 o 
  -4  -2  10       28.60       28.49      1.64 o 
  -3  -2  10      328.25      337.08      6.58 o 
  -2  -2  10       59.45       58.48      2.19 o 
  -1  -2  10       15.96       16.11      1.23 o 
   0  -2  10        0.26        0.39      0.33 o 
   1  -2  10       24.53       22.95      1.95 o 
   2  -2  10        2.45        3.73      0.75 o 
   3  -2  10        0.60        0.71      0.71 o 
   4  -2  10       16.57       19.87      2.84 o 
  -8  -1  10        4.16        2.84      1.42 o 
  -7  -1  10       12.84       15.02      1.87 o 
  -6  -1  10       20.17       18.69      1.59 o 
  -5  -1  10      156.86      160.19      5.33 o 
  -4  -1  10        8.78       10.59      1.07 o 
  -3  -1  10        0.07       -0.44      0.44 o 
  -2  -1  10       10.49       10.65      1.25 o 
  -1  -1  10        7.97        7.51      0.81 o 
   0  -1  10        9.57       12.48      1.06 o 
   1  -1  10       51.80       47.74      2.50 o 
   2  -1  10        6.74        7.41      0.84 o 
   3  -1  10        0.45       -0.35      0.71 o 
   4  -1  10        8.52        7.10      1.77 o 
  -8   0  10        7.81        6.26      1.36 o 
  -7   0  10       62.28       51.59      3.51 o 
  -6   0  10       17.63       18.02      1.94 o 
  -5   0  10        6.33        5.48      1.06 o 
  -4   0  10        3.69        2.78      0.81 o 
  -3   0  10      138.32      138.26      4.26 o 
  -2   0  10        8.44        7.95      1.06 o 
  -1   0  10        0.04        0.62      0.38 o 
   0   0  10        3.59        3.07      0.54 o 
   1   0  10        6.14        2.76      1.15 o 
   2   0  10        0.00       -0.89      0.89 o 
   3   0  10        3.07        1.77      1.06 o 
  -8   1  10        9.34        7.17      1.44 o 
  -7   1  10        4.91        3.37      0.88 o 
  -6   1  10        1.77        0.93      0.55 o 
  -5   1  10        3.74        3.00      0.81 o 
  -4   1  10        2.43        2.45      0.68 o 
  -3   1  10       99.95      100.55      4.44 o 
  -2   1  10       27.40       25.53      1.70 o 
  -1   1  10       17.30       15.43      1.28 o 
   0   1  10       85.69       76.85      2.92 o 
   1   1  10       50.53       48.27      4.08 o 
   2   1  10        7.60        8.87      1.95 o 
   3   1  10        0.44        0.35      0.89 o 
  -8   2  10        0.13       -0.75      0.75 o 
  -7   2  10        3.82        1.95      0.89 o 
  -6   2  10       18.71       17.64      1.87 o 
  -5   2  10        8.91        8.23      1.19 o 
  -4   2  10       23.65       22.03      1.74 o 
  -3   2  10       21.35       17.29      1.34 o 
  -2   2  10       41.52       37.36      1.71 o 
  -1   2  10        3.79        2.48      1.24 o 
   0   2  10        1.33        2.84      1.06 o 
   1   2  10       12.17        8.52      1.95 o 
   2   2  10        4.52        3.02      1.24 o 
  -8   3  10        0.07        0.18      0.71 o 
  -7   3  10        0.18       -1.24      1.24 o 
  -6   3  10       18.67       18.23      1.87 o 
  -5   3  10       98.47       97.88      6.04 o 
  -4   3  10       67.70       60.63      3.19 o 
  -3   3  10       19.74       15.08      2.48 o 
  -2   3  10       12.08       14.02      2.31 o 
  -1   3  10        8.13        6.03      1.60 o 
   0   3  10        0.98        0.71      0.71 o 
   1   3  10        4.10        4.44      1.60 o 
   2   3  10        2.41        1.60      1.24 o 
  -8   4  10        1.57       -0.53      1.06 o 
  -7   4  10       15.85       17.92      3.19 o 
  -6   4  10       28.85       26.79      3.73 o 
  -5   4  10       10.52       11.71      2.48 o 
  -4   4  10        9.35        5.50      1.77 o 
  -3   4  10        7.46        6.39      1.77 o 
  -2   4  10       30.97       38.86      4.08 o 
  -1   4  10        0.69        0.00      0.71 o 
   0   4  10        0.38        1.42      1.24 o 
   1   4  10        0.00       -0.53      0.89 o 
  -8   5  10        2.77        2.31      1.42 o 
  -7   5  10        0.13        0.53      0.89 o 
  -6   5  10        0.62        1.60      1.06 o 
  -5   5  10        7.34        6.21      1.95 o 
  -4   5  10       23.54       18.81      3.02 o 
  -3   5  10        7.92        8.34      2.13 o 
  -2   5  10       15.87       25.02      3.37 o 
  -1   5  10        0.77        1.60      1.06 o 
   0   5  10       20.49       20.41      3.19 o 
  -7   6  10        3.08        3.19      1.60 o 
  -6   6  10        7.29       11.53      2.66 o 
  -5   6  10       40.45       51.28      5.32 o 
  -4   6  10        0.12        1.77      1.06 o 
  -3   6  10       22.22       27.86      3.73 o 
  -2   6  10        1.29        1.95      1.24 o 
  -6   7  10        4.05        9.23      2.31 o 
  -5   7  10        2.26        4.08      1.77 o 
  -4   7  10        0.05        0.71      0.89 o 
  -2  -9  11        2.59        2.66      1.42 o 
  -1  -9  11        1.33        0.35      1.24 o 
   0  -9  11        3.33        0.71      0.89 o 
   1  -9  11        0.01       -0.18      0.71 o 
   2  -9  11        0.77        0.18      0.89 o 
  -3  -8  11        4.69        7.81      2.13 o 
  -2  -8  11        0.18       -0.18      0.71 o 
  -1  -8  11        6.00        7.10      1.95 o 
   0  -8  11        3.55        2.84      1.42 o 
   1  -8  11        2.68        2.48      1.24 o 
   2  -8  11        1.32        2.31      1.24 o 
   3  -8  11       34.26       35.67      4.26 o 
  -4  -7  11        0.26        2.13      1.42 o 
  -3  -7  11        0.06       -1.24      1.24 o 
  -2  -7  11        1.31        1.42      1.42 o 
  -1  -7  11       12.95        9.23      2.13 o 
   0  -7  11        1.34       -0.71      1.06 o 
   1  -7  11       13.02       13.66      2.48 o 
   2  -7  11        1.39        1.95      1.06 o 
   3  -7  11        2.00        2.66      1.42 o 
   4  -7  11        0.00       -1.24      1.24 o 
  -5  -6  11       11.29       11.89      2.66 o 
  -4  -6  11        7.28       11.71      2.66 o 
  -3  -6  11        0.00       -0.71      1.42 o 
  -2  -6  11        3.28        4.44      1.60 o 
  -1  -6  11       17.02       13.13      2.48 o 
   0  -6  11        3.13        2.13      0.89 o 
   1  -6  11        0.22       -1.06      1.06 o 
   2  -6  11       30.90       34.07      3.73 o 
   3  -6  11       26.58       27.33      3.37 o 
   4  -6  11        0.00        0.35      0.71 o 
  -6  -5  11        0.12       -1.06      1.06 o 
  -5  -5  11        0.22        1.60      1.24 o 
  -4  -5  11       25.70       33.18      4.08 o 
  -3  -5  11       18.50       21.82      3.19 o 
  -2  -5  11       20.73       19.34      2.84 o 
  -1  -5  11        1.05       -1.06      1.06 o 
   0  -5  11        6.54        7.63      1.77 o 
   1  -5  11        8.86        7.10      1.77 o 
   2  -5  11       13.79       11.71      2.13 o 
   3  -5  11       14.15       13.31      2.31 o 
   4  -5  11        5.29        4.26      1.42 o 
  -6  -4  11        1.70        3.02      1.24 o 
  -5  -4  11        0.23        0.53      1.06 o 
  -4  -4  11        2.84        2.84      1.24 o 
  -3  -4  11      123.60      127.64      7.28 o 
  -2  -4  11       94.98      102.51      4.44 o 
  -1  -4  11       54.78       54.39      2.42 o 
   0  -4  11        1.97        1.42      0.46 o 
   1  -4  11      220.93      234.03      7.46 o 
   2  -4  11       23.91       25.55      1.92 o 
   3  -4  11        1.04        0.85      0.55 o 
   4  -4  11        3.69        4.61      1.42 o 
  -7  -3  11        0.53       -0.35      0.89 o 
  -6  -3  11        1.28        0.71      0.89 o 
  -5  -3  11        5.05        6.39      1.77 o 
  -4  -3  11        0.78       -0.28      0.43 o 
  -3  -3  11       18.66       20.01      1.61 o 
  -2  -3  11        2.57        1.62      1.06 o 
  -1  -3  11      118.67      110.24      3.63 o 
   0  -3  11        1.38        1.66      0.55 o 
   1  -3  11       11.03       12.19      1.24 o 
   2  -3  11        0.04       -0.04      0.30 o 
   3  -3  11        1.80        1.42      0.50 o 
  -7  -2  11       10.19        7.81      1.42 o 
  -6  -2  11        3.08        1.89      0.71 o 
  -5  -2  11        8.48        6.02      1.06 o 
  -4  -2  11      140.60      150.92      4.86 o 
  -3  -2  11      375.08      372.59      7.17 o 
  -2  -2  11       30.73       31.19      1.64 o 
  -1  -2  11       11.10       11.94      1.24 o 
   0  -2  11        2.21        1.77      0.50 o 
   1  -2  11        0.00        1.06      0.50 o 
   2  -2  11        0.78        0.24      1.33 o 
   3  -2  11        7.21        6.74      1.60 o 
  -7  -1  11        0.01       -0.80      0.80 o 
  -6  -1  11        0.00        0.55      0.55 o 
  -5  -1  11        4.29        2.06      0.98 o 
  -4  -1  11       57.70       60.31      3.37 o 
  -3  -1  11       99.84       99.21      3.81 o 
  -2  -1  11        0.45        0.35      0.38 o 
  -1  -1  11       17.77       16.31      1.49 o 
   0  -1  11       12.49       15.36      1.38 o 
   1  -1  11        0.26        0.81      0.55 o 
   2  -1  11        0.42        0.87      0.55 o 
   3  -1  11        0.00        0.35      0.89 o 
  -8   0  11        4.81        1.81      2.31 o 
  -7   0  11        3.33        1.16      0.62 o 
  -6   0  11        0.18        0.53      0.50 o 
  -5   0  11        0.13        0.77      0.55 o 
  -4   0  11       43.66       39.68      2.50 o 
  -3   0  11       69.88       72.00      3.18 o 
  -2   0  11        1.82        1.73      0.55 o 
  -1   0  11       12.41       10.84      1.19 o 
   0   0  11        0.58        1.84      1.95 o 
   1   0  11       24.35       21.29      2.84 o 
   2   0  11        5.92        5.86      1.60 o 
  -8   1  11        1.54        3.90      1.77 o 
  -7   1  11       15.63       15.33      1.88 o 
  -6   1  11        6.30        6.22      1.11 o 
  -5   1  11        1.07        1.82      0.68 o 
  -4   1  11        2.81        2.55      0.62 o 
  -3   1  11       66.91       62.73      3.82 o 
  -2   1  11        1.48        2.10      0.53 o 
  -1   1  11       48.57       45.07      3.90 o 
   0   1  11       13.67       15.08      2.31 o 
   1   1  11        0.01       -0.18      0.71 o 
   2   1  11        8.37       12.07      2.31 o 
  -8   2  11        2.36        0.89      1.06 o 
  -7   2  11        0.61       -0.68      0.68 o 
  -6   2  11        0.03       -0.71      0.80 o 
  -5   2  11        1.01        2.59      0.72 o 
  -4   2  11       34.86       34.78      3.73 o 
  -3   2  11       90.99       88.21      5.86 o 
  -2   2  11        0.08       -0.89      0.89 o 
  -1   2  11        2.78        2.66      0.89 o 
   0   2  11        4.53        4.26      1.60 o 
   1   2  11        0.75       -1.06      1.06 o 
  -8   3  11        6.39        4.97      1.95 o 
  -7   3  11        4.09        4.44      1.60 o 
  -6   3  11       21.47       32.65      4.08 o 
  -5   3  11       21.99       16.32      2.84 o 
  -4   3  11       47.42       48.98      4.61 o 
  -3   3  11        0.01       -0.89      0.89 o 
  -2   3  11        9.65        7.45      1.95 o 
  -1   3  11        0.28        1.60      1.06 o 
   0   3  11        9.55        9.94      2.31 o 
  -7   4  11        9.11        3.90      1.77 o 
  -6   4  11        7.84        9.94      2.31 o 
  -5   4  11        1.34        4.44      1.42 o 
  -4   4  11        0.60        1.77      0.89 o 
  -3   4  11        0.04        1.42      1.06 o 
  -2   4  11        0.05        1.24      1.06 o 
  -1   4  11        7.56        8.69      2.13 o 
  -7   5  11        1.35        1.77      1.24 o 
  -6   5  11        3.86        5.85      1.95 o 
  -5   5  11       13.88       15.79      3.02 o 
  -4   5  11        0.23       -0.71      1.06 o 
  -3   5  11       37.58       44.01      4.61 o 
  -2   5  11        6.78        9.23      2.31 o 
  -2  -8  12       16.94       25.55      3.90 o 
  -1  -8  12        0.28        2.31      1.42 o 
   0  -8  12        0.25       -1.60      1.60 o 
   1  -8  12        0.50       -1.06      1.06 o 
  -3  -7  12       64.79       83.94      6.92 o 
  -2  -7  12        2.25        1.42      1.24 o 
  -1  -7  12        2.24        1.42      1.24 o 
   0  -7  12        0.00       -0.89      0.89 o 
   1  -7  12        2.64        1.42      0.71 o 
   2  -7  12        8.78       13.31      2.66 o 
  -4  -6  12       30.75       40.99      4.97 o 
  -3  -6  12       34.73       36.55      4.44 o 
  -2  -6  12        4.54        9.23      2.31 o 
  -1  -6  12        1.13        0.71      0.89 o 
   0  -6  12        0.79       -0.53      0.89 o 
   1  -6  12        2.11        2.84      1.24 o 
   2  -6  12        1.24        2.48      1.42 o 
  -5  -5  12       32.35       47.55      5.15 o 
  -4  -5  12       57.06       68.86      6.03 o 
  -3  -5  12       48.36       59.98      5.50 o 
  -2  -5  12       34.72       41.17      4.26 o 
  -1  -5  12        4.84        5.50      1.77 o 
   0  -5  12        8.06        5.32      1.42 o 
   1  -5  12       53.03       53.42      4.61 o 
   2  -5  12        0.40        1.06      0.89 o 
  -6  -4  12        4.36        6.03      1.95 o 
  -5  -4  12        0.61       -0.53      0.89 o 
  -4  -4  12       12.53       12.24      2.48 o 
  -3  -4  12        2.49        1.42      1.24 o 
  -2  -4  12        9.09        8.34      1.95 o 
  -1  -4  12       11.75       11.71      2.13 o 
   0  -4  12        6.52        7.81      1.77 o 
   1  -4  12        5.05        4.61      1.42 o 
   2  -4  12        1.46        2.13      0.89 o 
  -6  -3  12        0.22        3.19      1.77 o 
  -5  -3  12       11.57       11.36      2.48 o 
  -4  -3  12        0.23       -0.89      0.89 o 
  -3  -3  12        0.10        1.77      1.24 o 
  -2  -3  12        1.81        0.95      1.15 o 
  -1  -3  12        1.92        1.31      0.80 o 
   0  -3  12       82.30       80.09      3.44 o 
   1  -3  12        0.02        0.23      0.43 o 
   2  -3  12        0.01        0.53      0.89 o 
  -6  -2  12        3.84        4.44      1.77 o 
  -5  -2  12        1.75        2.13      1.06 o 
  -4  -2  12        1.26       -0.53      1.77 o 
  -3  -2  12        0.60        0.71      0.63 o 
  -2  -2  12        3.80        3.64      0.89 o 
  -1  -2  12        0.32        0.35      0.38 o 
   0  -2  12       24.46       20.30      1.69 o 
   1  -2  12       18.39       15.81      1.86 o 
   2  -2  12       10.93       13.93      1.51 o 
  -7  -1  12        3.10        1.77      1.06 o 
  -6  -1  12        0.13        0.83      0.98 o 
  -5  -1  12        4.51        6.92      1.25 o 
  -4  -1  12        0.68       -0.05      0.43 o 
  -3  -1  12        1.66        0.86      0.43 o 
  -2  -1  12        4.61        5.48      0.93 o 
  -1  -1  12        0.24        0.35      0.38 o 
   0  -1  12       12.14       10.44      1.24 o 
   1  -1  12       13.71       10.29      2.13 o 
   2  -1  12        3.03        4.44      1.42 o 
  -7   0  12        0.10        0.63      1.60 o 
  -6   0  12        5.19        3.80      0.93 o 
  -5   0  12       10.49       16.96      1.76 o 
  -4   0  12       25.49       25.26      2.07 o 
  -3   0  12        0.34        1.28      1.24 o 
  -2   0  12       31.59       35.20      2.48 o 
  -1   0  12       19.69       16.68      2.48 o 
   0   0  12        2.45        1.95      1.06 o 
   1   0  12        4.87        5.32      1.60 o 
  -7   1  12        0.00       -0.71      0.71 o 
  -6   1  12        0.90       -0.03      0.43 o 
  -5   1  12        0.45       -0.11      1.42 o 
  -4   1  12       19.27       17.57      2.66 o 
  -3   1  12        2.18        2.48      1.06 o 
  -2   1  12        7.57        8.16      1.77 o 
  -1   1  12       39.73       30.17      3.37 o 
   0   1  12        0.16       -0.71      0.89 o 
  -7   2  12        0.37        0.71      0.89 o 
  -6   2  12       12.27       18.45      3.02 o 
  -5   2  12        9.14        8.34      2.13 o 
  -4   2  12        0.66        0.00      0.71 o 
  -3   2  12       18.35       16.50      2.66 o 
  -2   2  12        1.32        0.71      0.89 o 
  -1   2  12        2.67        1.24      1.06 o 
   0   2  12        0.00        0.35      0.71 o 
  -6   3  12       12.48       16.68      2.84 o 
  -5   3  12        0.60        0.35      0.89 o 
  -4   3  12        6.70        7.63      1.95 o 
  -3   3  12       13.20       15.44      2.84 o 
  -2   3  12        0.57        1.24      0.89 o 
  -1   3  12        0.53        0.53      0.71 o 
  -5   4  12        4.71        3.37      1.60 o 
  -4   4  12        1.48        1.77      1.24 o 
  -3   4  12       33.96       42.94      4.61 o 
  -3  -6  13        1.99        2.31      1.24 o 
  -2  -6  13       16.08       19.16      3.19 o 
  -1  -6  13        1.34        3.02      1.42 o 
   0  -6  13        1.49        1.95      1.06 o 
  -4  -5  13       39.63       52.17      5.32 o 
  -3  -5  13       13.27       13.66      2.66 o 
  -2  -5  13        0.24        2.13      1.24 o 
  -1  -5  13        5.58       12.06      2.31 o 
   0  -5  13        0.83       -0.89      0.89 o 
   1  -5  13        1.03        0.71      0.71 o 
  -4  -4  13       19.57       17.92      3.19 o 
  -3  -4  13       26.69       27.33      3.55 o 
  -2  -4  13        8.96        7.98      1.95 o 
  -1  -4  13        0.14       -0.35      0.89 o 
   0  -4  13        0.87        1.06      0.89 o 
   1  -4  13        0.01       -0.53      1.06 o 
  -5  -3  13        0.91        2.84      1.42 o 
  -4  -3  13       26.74       29.10      3.73 o 
  -3  -3  13       28.84       32.65      3.73 o 
  -2  -3  13        1.06        0.53      0.71 o 
  -1  -3  13        0.03       -0.53      0.89 o 
   0  -3  13       16.35       15.26      2.48 o 
   1  -3  13        1.17        1.06      0.71 o 
  -5  -2  13        7.40       10.47      2.13 o 
  -4  -2  13        7.79        6.21      1.60 o 
  -3  -2  13        6.96        7.27      1.77 o 
  -2  -2  13        1.70        1.56      0.55 o 
  -1  -2  13        9.33        9.89      1.25 o 
   0  -2  13        0.34        2.31      1.06 o 
  -5  -1  13        0.13        0.35      0.53 o 
  -4  -1  13        4.90        3.17      0.81 o 
  -3  -1  13        6.26        7.43      1.19 o 
  -2  -1  13        5.98        3.90      1.24 o 
  -1  -1  13        1.66        1.42      0.89 o 
   0  -1  13        2.21        1.42      0.89 o 
  -5   0  13        5.00        6.56      1.60 o 
  -4   0  13        1.28        0.35      0.71 o 
  -3   0  13        4.98        5.15      1.42 o 
  -2   0  13        3.89        4.97      1.60 o 
  -1   0  13        0.48       -0.53      0.71 o 
  -5   1  13        4.31        4.44      1.42 o 
  -4   1  13        4.26        2.84      1.42 o 
  -3   1  13        0.40        1.60      0.89 o 
  -2   1  13        0.28       -0.71      0.71 o 
  -4   2  13        1.26        1.60      1.06 o 
  -3   2  13        0.13       -1.06      1.06 o 
                                                 
